# Supplementary material for: Computational Design of gRNAs Targeting Genetic Variants Across HIV-1 Subtypes for CRISPR-Mediated Antiviral Therapy
Source: Front Cell Infect Microbiol. 2021 Mar 9;11:593077. doi: 10.3389/fcimb.2021.593077 (PMC7985454; doi:10.3389/fcimb.2021.593077)
Supplement: Supplementary file 2 [file Table_1.xlsx]

## Sheet: Sheet1
											Average CFD scores										Subtype coverage										Patient coverage										Sequence diversity
	spacer	g5to3	hex_full	hex	name	strand	start	stop	cleavage site	Region	01_AE_CFD	02_AG_CFD	A_CFD	B_CFD	C_CFD	D_CFD	F_CFD	G_CFD	Others_CFD	Global_CFD	01_AE_SubCovered	02_AG_SubCovered	A_SubCovered	B_SubCovered	C_SubCovered	D_SubCovered	F_SubCovered	G_SubCovered	Others_SubCovered	Global_SubCovered	01_AE_PatCovered	02_AG_PatCovered	A_PatCovered	B_PatCovered	C_PatCovered	D_PatCovered	F_PatCovered	G_PatCovered	Others_PatCovered	Global_PatCovered	A_div	C_div	01_AE_div	02_AG_div	Others_div	D_div	F_div	B_div	G_div
0	GGGACAGCAGAGAUCCACUU	GGGACAGCAGAGATCCACTTNGG	6e18406fdb91d5727610a49b5dd7c704	6e1840	g6E1840	+	4912	4931	4928	Pol,IN	0.193652	0.133299	0.324257	0.611738	0.0218696	0.389888	0.0529963	0.13972	0.242863	0.179748	0.000453248	0	0.086519	0.575489	0.000245035	0.0325849	0	0.00323672	0.148396	0.094614	0.000274273	0	0.0889105	0.372062	0.000119038	0.0271647	0.00145349	0.00290276	0.11558	0.0667077	1.50665	0.694584	0.341015	0.589745	3.67777	1.10549	1.33563	1.03961	0.740993
1	UUCUUUUUAAAAGAAAAGGG	TTCTTTTTAAAAGAAAAGGGNGG	3c2f561d5af740e0732fe1d9880f7cc0	3c2f56	g3C2F56	+	9061	9080	9077	Nef	0.491792	0.434615	0.412606	0.422278	0.360205	0.449966	0.490872	0.461931	0.470352	0.40485	0.291239	0.277834	0.289011	0.248274	0.271178	0.357878	0.322009	0.243821	0.349612	0.281117	0.456574	0.427752	0.322449	0.424527	0.495347	0.406539	0.449692	0.343538	0.352928	0.437775	2.93211	2.67091	2.10119	2.67688	3.22541	3.75671	1.82315	2.86459	2.1971
2	CGGAUUCUUAGCACUUGCCU	CGGATTCTTAGCACTTGCCTNGG	2c5cbbcb4a4622042362340bb3a23b6e	2c5cbb	g2C5CBB	+	8474	8493	8490	Rev2,Env,gp41	0.427354	0.57116	0.638338	0.246985	0.539055	0.415704	0.161314	0.416142	0.469616	0.492161	0.364224	0.509545	0.618381	0.134462	0.486831	0.0705772	0.0532319	0.349462	0.402204	0.424179	0.386406	0.555272	0.666313	0.158292	0.387543	0.121325	0.0546448	0.240854	0.417707	0.388374	4.7657	5.4873	4.37703	5.29496	6.77859	3.14849	4.79691	6.70834	6.84163
3	AGUAUGGGCAAGCAGGGAGC	AGTATGGGCAAGCAGGGAGCNGG	0c51ab52c6990d3f2ffd642761d94f12	0c51ab	g0C51AB	+	891	910	907	Gag,p17	0.196216	0.702149	0.904632	0.241762	0.703861	0.250438	0.214655	0.842371	0.749	0.63714	0.0118182	0.632307	0.898688	0.0331323	0.701055	0.0908032	0.0218973	0.81929	0.694386	0.582717	0.0124014	0.521333	0.912389	0.0295078	0.642053	0.117464	0.0254426	0.611976	0.6941	0.538731	3.70116	2.42145	4.25008	4.80263	5.71825	4.35853	4.78619	5.37999	4.70971
4	AUCAACAGCUCCUAGGGAUU	ATCAACAGCTCCTAGGGATTNGG	ae9eef2a1a8a133e260d36f375c2f086	ae9eef	gAE9EEF	+	7990	8009	8006	Env,gp41	0.137183	0.803131	0.806207	0.586081	0.655006	0.721897	0.433231	0.807078	0.687358	0.656936	0.00836285	0.824813	0.826547	0.37715	0.597325	0.70058	0.353244	0.797545	0.650504	0.596498	0.0109636	0.821415	0.793834	0.319874	0.482243	0.621376	0.359091	0.840708	0.667997	0.534125	2.08865	3.12375	1.70242	2.35584	3.1546	3.38785	2.53106	2.20045	1.80745
5	AUUGGCUCAAAGGAUACCUU	ATTGGCTCAAAGGATACCTTNGG	e1d8c31eeaf4e25376325a40cbc232d7	e1d8c3	gE1D8C3	-	6843	6862	6845	Env,gp120	0.521975	0.598622	0.576225	0.594409	0.0424271	0.395426	0.158563	0.144344	0.373916	0.28086	0.279549	0.438122	0.38346	0.482554	0.00210049	0.199419	0.0136694	0.0262941	0.247792	0.179173	0.272269	0.374478	0.423693	0.532418	0.00207136	0.191939	0.0163415	0.0185563	0.163875	0.174929	4.3191	4.57589	2.17898	3.98109	7.08078	4.99224	6.15188	4.45554	5.08047
6	CAGAGAGAAAAAAGAGCAGU	CAGAGAGAAAAAAGAGCAGTNGG	8e9840428f337d034cb08372b120cd2c	8e9840	g8E9840	+	7743	7762	7759	Env,gp120,gp41	0.592404	0.489456	0.21082	0.356167	0.57997	0.165981	0.349339	0.291834	0.427257	0.467596	0.614411	0.541539	0.22099	0.368	0.644092	0.0288243	0.377245	0.287685	0.418219	0.500535	0.753169	0.609759	0.401691	0.577829	0.733343	0.058396	0.357	0.332676	0.517824	0.611429	8.15795	6.7834	2.03808	7.03119	9.88717	4.57451	9.39982	8.84887	8.49231
7	UAGGGUAAUUUUGGCUGACC	TAGGGTAATTTTGGCTGACCNGG	59a398a59179337f827ca22890422580	59a398	g59A398	-	1170	1189	1172	Gag,p17,p24	0.132248	0.00431942	0.602179	0.795117	0.0195833	0.70772	0.17576	0.240241	0.372604	0.24295	0.0338078	0	0.564224	0.780387	0.00187826	0.786637	0.137931	0.0562383	0.327461	0.212372	0.0281174	0	0.754862	0.689918	0.0101329	0.87033	0.137931	0.0991957	0.39336	0.235307	2.96475	2.66188	2.51324	1.61327	3.93466	2.22686	2.68894	2.15841	3.36584
8	AAAUUGAAGCCAGGAAUGGA	AAATTGAAGCCAGGAATGGANGG	80ed4a3af87118f2fc7c6ba34c12b43a	80ed4a	g80ED4A	+	2580	2599	2596	Pol,RT	0.652505	0.753727	0.711545	0.839978	0.817126	0.613308	0.621173	0.769014	0.706871	0.775424	0.703466	0.76053	0.754565	0.867085	0.851019	0.733834	0.596757	0.784844	0.731714	0.808463	0.707156	0.757124	0.762453	0.846773	0.870674	0.689669	0.592028	0.78592	0.739266	0.81549	3.29225	3.35058	2.329	2.79627	3.66963	2.67928	3.13854	2.8669	3.66212
9	ACUUUUUCUUGUAUUAUUGU	ACTTTTTCTTGTATTATTGTNGG	02705e8caf229558b379f0c5790f8432	02705e	g02705E	-	7123	7142	7125	Env,gp120	0.023657	0.0318088	0.0349352	0.0981066	0.390762	0.0646077	0.217441	0.121609	0.170631	0.227141	0.00133946	0.00144006	0.00406381	0.023283	0.387202	0.0241287	0.13511	0.0379868	0.108067	0.197976	0.00379118	0.00103306	0.00312894	0.0388677	0.375125	0.0183348	0.125992	0.0286382	0.139102	0.196729	3.23537	3.37057	4.87719	2.09182	5.19952	9.52718	2.73663	6.059	0.557848
10	UAUUGAUAGAUAACCAUUUC	TATTGATAGATAACCATTTCNGG	e60decbe773e7cc1862feda6ec20c9ef	e60dec	gE60DEC	-	3078	3097	3080	Pol,RT	0.360686	0.0306633	0.0642737	0.0602348	0.0734883	0.38395	0.0275031	0.052134	0.0713149	0.0897306	0.284449	0.00012603	0.0198228	0.0183048	0.0369109	0.326084	0.00481226	0.00102528	0.0302413	0.0484576	0.291283	0.000159591	0.0198022	0.0196605	0.0359714	0.326932	0.00455466	0.000974896	0.0384724	0.0493969	5.30585	4.96966	4.88886	5.99083	6.54487	5.96374	5.58572	4.72792	6.92745
11	CAAUGAGGAGGCUGCAGAAU	CAATGAGGAGGCTGCAGAATNGG	0c3cf92a8f7b49cbde3f7728a6159344	0c3cf9	g0C3CF9	+	1404	1423	1420	Gag,p24	0.660617	0.770743	0.797449	0.823751	0.876777	0.860978	0.854389	0.437797	0.787164	0.812738	0.60588	0.748377	0.821002	0.842723	0.877169	0.890601	0.872536	0.193959	0.766706	0.800598	0.640522	0.743003	0.853238	0.839888	0.887166	0.896439	0.900609	0.184615	0.792623	0.812133	3.95567	4.41767	5.34206	4.89912	6.14665	3.68762	2.85651	3.95619	6.19756
12	CCUUUUCUUGUAUUGUUGUU	CCTTTTCTTGTATTGTTGTTNGG	79aac5a128a7d85cbd4feb2863158b62	79aac5	g79AAC5	-	7122	7141	7124	Env,gp120	0.0876929	0.405337	0.4369	0.620085	0.454979	0.354821	0.682654	0.47053	0.519336	0.455652	0.00435224	0.386371	0.403122	0.648264	0.448016	0.222052	0.729884	0.489869	0.528307	0.444969	0.00799824	0.386381	0.465312	0.649927	0.417318	0.159156	0.748484	0.55843	0.517875	0.437916	2.99659	3.37709	4.18693	1.65077	4.74174	8.58363	2.73663	5.49737	0.557848
13	CAGUAUAAUGUGCUUCCACA	CAGTATAATGTGCTTCCACANGG	8b4bd83eba6079a51ed9a16b7aceb3bb	8b4bd8	g8B4BD8	+	2982	3001	2998	Pol,RT	0.163341	0.732818	0.698459	0.726206	0.594928	0.764428	0.778274	0.734093	0.724515	0.63442	0.0147347	0.77025	0.71699	0.762316	0.694739	0.818168	0.839867	0.784134	0.756118	0.68955	0.014591	0.764485	0.720747	0.766691	0.712572	0.845253	0.83835	0.782514	0.754236	0.698773	1.99848	2.18995	2.06768	1.64169	2.29454	2.42928	3.12793	2.22831	1.69282
14	UGGAAGCCAAAAAUGAUAGG	TGGAAGCCAAAAATGATAGGNGG	9a55a0bc140af8b81d62349d8774efaf	9a55a0	g9A55A0	+	2376	2395	2392	Pol,PR	0.961221	0.956968	0.934544	0.931744	0.956881	0.962192	0.892334	0.954598	0.909277	0.946641	0.979831	0.977422	0.97739	0.941473	0.981001	0.979905	0.914352	0.974906	0.921661	0.968805	0.973131	0.95803	0.977018	0.94069	0.975426	0.975619	0.909697	0.971198	0.918517	0.963575	2.13815	2.10441	1.11144	1.34549	2.74633	1.84435	2.09418	1.87745	2.9157
15	GAGAGCGUCAGUAUUAAGCG	GAGAGCGTCAGTATTAAGCGNGG	6680cb7916e543e2681cb760900ab5d2	6680cb	g6680CB	+	798	817	814	Gag,p17	0.373978	0.353653	0.646156	0.78372	0.039338	0.650335	0.880918	0.733813	0.179947	0.30125	0.0171451	0.0887215	0.47964	0.675669	0.00096121	0.603074	0.836987	0.611875	0.0940829	0.19791	0.0177263	0.124078	0.550428	0.705268	0.00170271	0.610348	0.753741	0.718033	0.141782	0.221243	5.24664	7.54725	3.18496	5.49555	8.13226	4.89547	6.14273	6.60404	5.95288
16	GGAUUGGGGGGUACAGUGCA	GGATTGGGGGGTACAGTGCANGG	5fecd696e9776dea9f9ca70455d017b6	5fecd6	g5FECD6	+	4798	4817	4814	Pol,IN	0.968613	0.954575	0.951951	0.923513	0.933769	0.935191	0.939893	0.85921	0.944157	0.935547	0.970777	0.960055	0.956392	0.926487	0.944102	0.949698	0.94876	0.859546	0.945511	0.942314	0.965416	0.961995	0.948116	0.852528	0.867129	0.962	0.943574	0.839851	0.926803	0.894024	0.931137	1.45521	0.818765	1.41632	2.68674	0.863725	0.464157	2.39546	1.83988
17	AUUCCCUGGCCUUCCCUUGU	ATTCCCTGGCCTTCCCTTGTNGG	abdca84f92e6c35a5afa155dc85d838c	abdca8	gABDCA8	-	2111	2130	2113	Gag,p1,Pol	0.595044	0.287136	0.17209	0.697933	0.626766	0.594586	0.38291	0.566544	0.616023	0.554641	0.519753	0.322969	0.158925	0.747121	0.687636	0.587803	0.189243	0.625401	0.647378	0.590948	0.517622	0.326248	0.175019	0.768603	0.702668	0.629243	0.188716	0.635088	0.649476	0.604111	3.36442	3.20066	4.05115	3.37802	5.01236	4.90533	4.51676	4.5761	4.04967
18	UUGGUGGGUGCUACUCCUAA	TTGGTGGGTGCTACTCCTAANGG	5ebc870e9c66594f82400ba328b15639	5ebc87	g5EBC87	-	7704	7723	7706	Env,gp120	0.504823	0.290777	0.491115	0.661035	0.348691	0.247802	0.58314	0.528003	0.452916	0.422227	0.260663	0.0290851	0.472673	0.675696	0.127383	0.174701	0.561597	0.452943	0.375746	0.272288	0.264067	0.0424185	0.612781	0.754204	0.160242	0.10641	0.562738	0.521793	0.317085	0.308017	6.17547	7.34807	3.03932	7.92352	7.5856	5.94216	4.58639	4.48502	3.85278
19	GAGAGACAGGCUAAUUUUUU	GAGAGACAGGCTAATTTTTTNGG	be228e794fb5bd8f79f6ba2b54aa88d5	be228e	gBE228E	+	2071	2090	2087	Gag,p7,p1,Pol	0.881495	0.877042	0.841322	0.898087	0.697791	0.715295	0.734613	0.814665	0.784653	0.775228	0.898247	0.903809	0.931966	0.937728	0.691593	0.911634	0.886792	0.856845	0.779167	0.796958	0.918168	0.900383	0.93115	0.925069	0.649034	0.941636	0.878049	0.851948	0.808449	0.779789	2.46733	2.48886	3.84784	1.85204	4.49712	3.25802	1.6575	2.41244	2.60093
20	AGUAACAUUAAAGCCAGGAA	AGTAACATTAAAGCCAGGAANGG	041a44c83acd364095abbcf659034f77	041a44	g041A44	+	2576	2595	2592	Pol,RT	0.901375	0.797749	0.839322	0.821745	0.774166	0.431488	0.672769	0.830152	0.80741	0.791223	0.922684	0.797183	0.863552	0.862394	0.770569	0.209397	0.509007	0.876107	0.829941	0.795432	0.905708	0.78684	0.844413	0.818798	0.72715	0.17792	0.497151	0.868849	0.802563	0.762245	3.32651	3.44018	2.0194	2.85635	3.96433	3.11521	3.43958	2.87692	3.7728
21	AUGUUCUCAGCAUUAUCAGA	ATGTTCTCAGCATTATCAGANGG	091ade2f0f97bb944396eafe9d33ef74	091ade	g091ADE	+	1300	1319	1316	Gag,p24	0.846884	0.847588	0.877574	0.735961	0.755103	0.659284	0.796265	0.786455	0.771907	0.778156	0.88752	0.954265	0.917011	0.769921	0.901997	0.715614	0.841444	0.876401	0.831279	0.877141	0.855695	0.954815	0.899644	0.704598	0.914201	0.558012	0.825314	0.789185	0.805648	0.860556	3.37466	3.49645	2.05836	3.11089	3.26492	4.0896	3.53994	2.15806	3.26007
22	AGAUUUUUGUCAUGCUACUU	AGATTTTTGTCATGCTACTTNGG	6b562e557c2c4f1a2a192be67c97a6c8	6b562e	g6B562E	-	3032	3051	3034	Pol,RT	0.0800823	0.0465287	0.107363	0.620214	0.164761	0.704466	0.284058	0.125848	0.422611	0.239847	0.0211365	0.0362138	0.040718	0.587906	0.110972	0.708397	0.134128	0.0692913	0.358814	0.190307	0.0205796	0.0284464	0.0408252	0.584553	0.0994273	0.760404	0.130946	0.0654762	0.36093	0.18532	2.44793	3.31343	2.07642	3.20843	3.64094	2.97762	3.04222	3.04765	3.25033
23	UGAUUGUGUGGCAGGUAGAC	TGATTGTGTGGCAGGTAGACNGG	8e9d38d34e6c372f5db4a0dc1f902dc4	8e9d38	g8E9D38	+	5063	5082	5079	Pol,IN,Vif	0.947325	0.889322	0.82856	0.73704	0.871642	0.644418	0.884645	0.892781	0.852275	0.84931	0.96222	0.931751	0.928297	0.935315	0.903215	0.788553	0.897802	0.901111	0.886402	0.910087	0.956944	0.937824	0.926773	0.933182	0.951819	0.716816	0.854639	0.840939	0.898214	0.928747	2.51612	3.42091	1.71442	3.36423	4.22873	2.89413	3.01174	2.99769	2.20869
24	GUGUGUAGUUUUGCCAAUCA	GTGTGTAGTTTTGCCAATCANGG	9dd4861e9c7829f32e2ac70b8e566c8d	9dd486	g9DD486	-	77	96	79	5'LTR	0.699767	0.392434	0.545553	0.553792	0.83816	0.665552	0.502038	0.342761	0.581533	0.676419	0.611256	0.0991961	0.645196	0.719119	0.836872	0.703871	0.625796	0.0463183	0.605247	0.66896	0.575495	0.100842	0.667663	0.743449	0.880115	0.72894	0.680556	0.0288809	0.631359	0.69542	3.62451	2.9682	3.37951	2.47435	4.54477	3.47164	3.23364	3.55625	2.74817
25	GCUUCCCUCAGAUCACUCUU	GCTTCCCTCAGATCACTCTTNGG	c3f3411a8b8f8ab95c93a187abc88be3	c3f341	gC3F341	+	2248	2267	2264	Gag,p6,Pol,PR	0.823491	0.861212	0.844305	0.796521	0.78807	0.748913	0.833227	0.635014	0.808684	0.796666	0.913462	0.883641	0.938138	0.708647	0.804947	0.650774	0.774734	0.438561	0.809171	0.797998	0.91522	0.883819	0.919713	0.725487	0.802049	0.685227	0.780702	0.436761	0.811269	0.798009	3.07591	1.85523	1.85818	2.22843	4.48225	2.99373	3.86818	3.10104	3.64266
26	CAGGUACCCAUAGAAAUCUG	CAGGTACCCATAGAAATCTGNGG	3db6afcedd58a776d2e4d94de23db892	3db6af	g3DB6AF	+	2433	2452	2449	Pol,PR	0.423319	0.394113	0.404131	0.582388	0.313728	0.308867	0.168504	0.25812	0.444865	0.377219	0.0183848	0.0272065	0.0339804	0.519834	0.0071222	0.146063	0.0111166	0.00605845	0.275872	0.104934	0.0184232	0.0269078	0.0322193	0.549743	0.00669101	0.125705	0.0118529	0.00719443	0.27763	0.107835	3.45568	2.83518	2.68543	4.87553	9.53836	6.04031	6.2939	6.85301	7.79235
27	AAAUUAAAACCAGGAAUGGA	AAATTAAAACCAGGAATGGANGG	7db0055b50e4892ae09c5bde83b8e5b8	7db005	g7DB005	+	2580	2599	2596	Pol,RT	0.482905	0.534035	0.534037	0.599775	0.560973	0.455582	0.420295	0.550094	0.510643	0.547408	0.286808	0.619142	0.431906	0.758576	0.665456	0.225514	0.360215	0.68209	0.543325	0.603941	0.291032	0.615888	0.453111	0.734695	0.662851	0.199018	0.35355	0.680235	0.546951	0.601496	3.29225	3.35058	2.329	2.79627	3.66963	2.67928	3.13854	2.8669	3.66212
28	CCAACAGCCCUUUUUCCUAG	CCAACAGCCCTTTTTCCTAGNGG	876c3385411a65bdeedfe109acf1de2e	876c33	g876C33	-	2012	2031	2014	Gag,p7	0.437111	0.649015	0.532607	0.440811	0.696541	0.29751	0.309039	0.39443	0.633586	0.598065	0.237497	0.689736	0.504485	0.393329	0.660785	0.150118	0.0945251	0.317671	0.552084	0.548356	0.221482	0.680673	0.517159	0.205622	0.624874	0.122221	0.302619	0.262099	0.564269	0.507816	2.81758	3.62749	2.23008	3.75233	3.30957	3.37565	2.25726	4.00833	3.13408
29	AUGCUGCUUUGGAAUAUUGC	ATGCTGCTTTGGAATATTGCNGG	3b203d6b6a2c2078c8b32ff8601f8eee	3b203d	g3B203D	-	3021	3040	3023	Pol,RT	0.785563	0.261937	0.716066	0.829068	0.744592	0.850654	0.720972	0.6924	0.803348	0.722684	0.904847	0.0179125	0.666068	0.861318	0.734429	0.874354	0.871209	0.704619	0.838847	0.709727	0.876578	0.020775	0.684376	0.85201	0.705698	0.896737	0.865445	0.706417	0.835682	0.696138	3.91378	4.58367	2.71409	4.45742	5.22938	3.5312	4.34459	3.92088	4.99694
30	UAUUGAUAGAUAACUAUGUC	TATTGATAGATAACTATGTCNGG	45cc172fbee092d5fb7ae1d7540071e1	45cc17	g45CC17	-	3078	3097	3080	Pol,RT	0.328076	0.0768754	0.457887	0.628554	0.440178	0.303653	0.423376	0.0825643	0.494463	0.415745	0.242737	0.00373888	0.330757	0.590124	0.251623	0.206697	0.33322	0.00851857	0.453598	0.28934	0.248947	0.00425559	0.313965	0.600245	0.261915	0.171995	0.32781	0.0100689	0.449788	0.292735	5.30585	4.96966	4.88886	5.99083	6.54487	5.96374	5.58572	4.72792	6.92745
31	GAAGGGAAAAUUUCAAAAAU	GAAGGGAAAATTTCAAAAATNGG	3a1d8662e1a430271c2a06f6a87a33f8	3a1d86	g3A1D86	+	2679	2698	2695	Pol,RT	0.871491	0.811858	0.836324	0.83937	0.649991	0.402151	0.697774	0.816375	0.725701	0.725172	0.907412	0.816955	0.834867	0.845422	0.811506	0.312352	0.662276	0.812631	0.775938	0.805588	0.903469	0.813985	0.819533	0.815937	0.776302	0.312989	0.663393	0.807915	0.747512	0.780546	2.05206	1.98132	1.48053	1.85252	2.17284	2.0964	1.73248	1.88186	2.08711
32	UCCCUCAUAUCUCCUCCUCC	TCCCTCATATCTCCTCCTCCNGG	cd434ab053661a2459b7183d33377961	cd434a	gCD434A	-	7635	7654	7637	Env,gp120	0.244898	0.753215	0.599412	0.514535	0.515584	0.46717	0.210045	0.329262	0.491275	0.51403	0.0701868	0.771	0.562515	0.44058	0.460821	0.542742	0.00484262	0.308225	0.45752	0.464358	0.0803331	0.815263	0.586961	0.517024	0.447027	0.619078	0.00347222	0.384182	0.551981	0.488751	3.48741	4.19887	3.92242	2.52671	4.3071	3.85062	3.8411	3.91978	2.97765
33	AGAAAAAGGACAGCACCAAA	AGAAAAAGGACAGCACCAAANGG	5317d35ea257b8d06747c9cb48709b9f	5317d3	g5317D3	+	2740	2759	2756	Pol,RT	0.761365	0.12291	0.255718	0.287865	0.160441	0.239835	0.278216	0.265469	0.245939	0.230816	0.727675	0.00215168	0.0120501	0.0158249	0.000339153	0.00350175	0.00939342	0.0132354	0.0285504	0.0456799	0.723291	0.00179579	0.0120503	0.014287	0.000355844	0.00237393	0.00991799	0.0137298	0.0267653	0.0450567	3.34696	2.14015	2.88049	1.35674	3.41633	2.14397	3.20525	2.37381	3.0178
34	GCUGCCAAAGAGUGAUUUGA	GCTGCCAAAGAGTGATTTGANGG	a517067bbd7cf3b498ac4dc0a6cbcd04	a51706	gA51706	-	2255	2274	2257	Gag,p6,Pol,PR	0.896384	0.902212	0.832032	0.752096	0.917628	0.776545	0.791063	0.87919	0.831133	0.871466	0.98467	0.986326	0.906638	0.955855	0.977457	0.890782	0.881258	0.940909	0.950773	0.9614	0.983584	0.971888	0.936498	0.964629	0.979038	0.933316	0.811364	0.898551	0.955753	0.964344	0.8972	1.62501	0.580876	0.798748	1.81546	1.52422	1.00294	1.76515	1.49212
35	AUCUGAUGCACAAAAUAGAG	ATCTGATGCACAAAATAGAGNGG	4296ec243101eeaa40505a76796b5f5d	4296ec	g4296EC	-	6376	6395	6378	Env,gp120	0.197026	0.148125	0.0989407	0.77695	0.180245	0.384088	0.175118	0.354977	0.305108	0.268659	0.00595366	0.0168716	0.0124568	0.779987	0.0351518	0.252266	0.0406403	0.0256791	0.188264	0.140912	0.0189114	0.0140536	0.0337826	0.811096	0.0351431	0.198406	0.0243902	0.0264957	0.252551	0.152293	2.52921	2.93777	1.33272	1.48536	2.92647	1.55093	2.49605	2.2265	2.26778
36	AUGUCUCCCACUGGGAUAGG	ATGTCTCCCACTGGGATAGGNGG	0159a4fe78e5c127acd54839c8b2f147	0159a4	g0159A4	-	1552	1571	1554	Gag,p24	0.810605	0.505166	0.807827	0.431921	0.609066	0.438801	0.363669	0.485203	0.51489	0.589203	0.76289	0.16258	0.735908	0.0778585	0.580865	0.0787033	0.106894	0.0656003	0.402974	0.454765	0.751478	0.173132	0.769644	0.0622309	0.602666	0.0865557	0.0867973	0.0585683	0.415888	0.467765	2.93607	5.01708	2.64008	3.67534	5.6574	2.21878	3.19452	2.95246	2.97365
37	CUGCUGCUCCCAAGAACCCA	CTGCTGCTCCCAAGAACCCANGG	2ebee05e569e3fee542260b9bfd2cef3	2ebee0	g2EBEE0	-	7784	7803	7786	Env,gp41	0.0301387	0.193131	0.258457	0.83335	0.649342	0.893863	0.785806	0.254687	0.529958	0.540543	0.000875908	0.024411	0.06595	0.824923	0.624178	0.892586	0.832244	0.0689208	0.466758	0.478766	0.000587248	0.0170732	0.155126	0.841985	0.741553	0.865914	0.852113	0.0508982	0.588323	0.554884	2.11748	3.13353	1.3095	1.94179	3.46253	1.97848	3.41224	2.20957	3.68258
38	GCAACAUAGAGCAAAAAUAG	GCAACATAGAGCAAAAATAGNGG	9264bf52edc3aaa6bb8048be00514712	9264bf	g9264BF	+	3137	3156	3153	Pol,RT	0.31607	0.525012	0.438111	0.470833	0.605605	0.322546	0.357742	0.501199	0.488065	0.524778	0.0414397	0.549016	0.380353	0.460285	0.548756	0.182807	0.231964	0.550967	0.50863	0.478274	0.0409891	0.532639	0.354993	0.408709	0.533467	0.15496	0.229306	0.548502	0.492867	0.458548	5.31745	6.30131	4.2889	5.72918	8.3072	5.54837	7.09433	5.23016	6.22809
39	AUUGUUUUACAUCAUUAGUG	ATTGTTTTACATCATTAGTGNGG	8207b4e4720d0d86bfbb914e47726d57	8207b4	g8207B4	-	3632	3651	3634	Pol,RT	0.0724614	0.787348	0.24968	0.822189	0.716192	0.831657	0.57125	0.854722	0.836049	0.673592	0.0657966	0.803556	0.256382	0.848654	0.821699	0.834009	0.562846	0.859943	0.870565	0.731294	0.0782493	0.754877	0.372177	0.692837	0.68023	0.826304	0.515136	0.858785	0.84258	0.651816	3.93448	3.60265	2.27954	3.1611	3.81394	2.47355	2.65271	3.59849	3.29865
40	UUUAUGUCCACAGAUUUCUA	TTTATGTCCACAGATTTCTANGG	a6ffd8202226cddf441ccdbc6056b552	a6ffd8	gA6FFD8	-	2443	2462	2445	Pol,PR	0.0580579	0.0788946	0.092667	0.592829	0.0906657	0.422666	0.402602	0.0612199	0.424007	0.192134	0.00217704	0.00290649	0.00608026	0.555451	0.000378462	0.340047	0.145311	0.00918367	0.330302	0.112184	0.00245504	0.00389917	0.00516529	0.488988	0.000433082	0.309042	0.135813	0.00805153	0.313963	0.10157	3.21247	2.54911	2.3302	4.47869	8.94367	5.38354	5.83194	5.95603	7.58217
41	ACAGCAAAGCAAUUUGCUGA	ACAGCAAAGCAATTTGCTGANGG	f9bf5db71c46b793289c7821d950c775	f9bf5d	gF9BF5D	+	7874	7893	7890	Env,gp41	0.352118	0.275987	0.65608	0.1546	0.282962	0.55893	0.460031	0.539522	0.246057	0.325197	0.336807	0.263555	0.659449	0.0825687	0.247217	0.767599	0.487826	0.507221	0.213554	0.299419	0.559492	0.245793	0.710857	0.123347	0.45587	0.777704	0.493976	0.492849	0.365899	0.432281	2.67343	3.30584	2.02987	3.05516	5.13013	2.24673	4.257	3.01273	4.31348
42	CAAUAUAAUGUGCUUCCACA	CAATATAATGTGCTTCCACANGG	13be2d1fb6782691d3d59bddc662c16d	13be2d	g13BE2D	+	2982	3001	2998	Pol,RT	0.10375	0.482942	0.455424	0.474144	0.757492	0.491822	0.503692	0.512541	0.480301	0.588373	0.000679972	0.104168	0.0873733	0.113908	0.754917	0.0993231	0.0874216	0.157194	0.12804	0.406017	0.000966979	0.0948116	0.0901818	0.112073	0.766135	0.0806886	0.0856719	0.161258	0.139118	0.411386	1.99848	2.18995	2.06768	1.64169	2.29454	2.42928	3.12793	2.22831	1.69282
43	AUUAGAAUUGGCAGAGAACA	ATTAGAATTGGCAGAGAACANGG	79513f75c048010261b6852bf67802e8	79513f	g79513F	+	3449	3468	3465	Pol,RT	0.664485	0.836614	0.692083	0.703836	0.835875	0.822519	0.625601	0.654898	0.759551	0.77855	0.736534	0.810912	0.621092	0.756525	0.819124	0.79094	0.49027	0.67614	0.771861	0.772247	0.667295	0.789749	0.604186	0.678594	0.736434	0.785165	0.489107	0.645607	0.755178	0.713987	4.9974	3.30266	4.38783	3.69408	4.90426	4.28367	3.97746	4.59046	4.29915
44	CAAGCAGGACAUAACAAGGU	CAAGCAGGACATAACAAGGTNGG	cc77be8f44c63aad6b73eddde9bd367d	cc77be	gCC77BE	+	5446	5465	5462	Vif	0.194612	0.0878204	0.552384	0.731459	0.168958	0.78317	0.857008	0.0709486	0.432674	0.314	0.0357518	0.0383212	0.540804	0.708149	0.124168	0.78866	0.849594	0.0299605	0.397392	0.271501	0.0543326	0.0790514	0.5697	0.712789	0.191667	0.757785	0.765321	0.271259	0.39428	0.320072	3.48279	2.01729	1.3801	3.12168	4.95074	3.0148	2.85015	4.2229	2.96344
45	UGUACAGAGAUGGAAAAGGA	TGTACAGAGATGGAAAAGGANGG	242780bab58728e63dbe92ce0004b7a6	242780	g242780	+	2661	2680	2677	Pol,RT	0.201016	0.603953	0.459405	0.539753	0.168634	0.488272	0.344734	0.454142	0.353583	0.320369	0.113369	0.547658	0.324996	0.626899	0.0044761	0.425982	0.144095	0.393245	0.258953	0.216426	0.111783	0.545929	0.332812	0.636505	0.00505428	0.427591	0.139984	0.398599	0.257135	0.218517	2.64321	2.68252	2.23798	2.83966	4.09256	3.72444	3.77497	3.54635	3.00351
46	AAUUCUGCUUCUUCAGUUAG	AATTCTGCTTCTTCAGTTAGNGG	05c1c1068063fe9a82531d49f4e23f0b	05c1c1	g05C1C1	-	3432	3451	3434	Pol,RT	0.37171	0.404102	0.39948	0.0641562	0.700298	0.0928687	0.071022	0.276891	0.301582	0.4722	0.0677314	0.107087	0.106751	0.00120315	0.572058	0.000980645	0.00134771	0.0624912	0.199055	0.312569	0.0711336	0.10241	0.096376	0.00117717	0.527803	0.000761325	0.00125786	0.0610553	0.210488	0.291783	2.20042	2.10749	2.504	2.2031	6.39169	2.91368	3.89326	4.15381	5.54915
47	CUCGGAAGAAUCGAAGAAGA	CTCGGAAGAATCGAAGAAGANGG	c1e2a032fc159d580d6b17aa951edc9f	c1e2a0	gC1E2A0	+	8412	8431	8428	Tat2,Rev2,Env,gp41	0.510924	0.523067	0.585334	0.33287	0.63308	0.324975	0.404538	0.465988	0.467631	0.542743	0.271493	0.256835	0.552395	0.090682	0.69203	0	0.0632411	0.202781	0.338765	0.468148	0.256886	0.251082	0.622759	0.084086	0.886185	0.00831601	0.0635838	0.200658	0.527698	0.582991	3.41005	1.54758	3.24802	3.17025	3.98602	3.76721	2.98289	3.82789	4.2877
48	AUGCUACAUUGGAAUAUUGC	ATGCTACATTGGAATATTGCNGG	d4213c0f5d8a91dc1dfb55cc69bf071e	d4213c	gD4213C	-	3021	3040	3023	Pol,RT	0.581957	0.123941	0.361598	0.476462	0.396933	0.409654	0.723262	0.336335	0.425032	0.393817	0.405678	0.00591479	0.0864281	0.212818	0.131732	0.0783725	0.711775	0.0715511	0.159843	0.143738	0.396429	0.0066178	0.0825161	0.211964	0.132049	0.0677819	0.709601	0.0789591	0.159033	0.142908	3.91378	4.58367	2.71409	4.45742	5.22938	3.5312	4.34459	3.92088	4.99694
49	GCAGCAUAGAGCAAAAAUAG	GCAGCATAGAGCAAAAATAGNGG	5a0f9e70970930c43e7d1ea59339e367	5a0f9e	g5A0F9E	+	3137	3156	3153	Pol,RT	0.474878	0.709909	0.48271	0.672238	0.547527	0.486285	0.520882	0.711463	0.652762	0.581177	0.482405	0.682042	0.406679	0.631568	0.509476	0.279965	0.349902	0.690987	0.605294	0.536662	0.438623	0.643041	0.367757	0.548631	0.416915	0.220762	0.341392	0.687253	0.550406	0.466796	5.31745	6.30131	4.2889	5.72918	8.3072	5.54837	7.09433	5.23016	6.22809
50	UAACCCAUCCAAAGAAAUGG	TAACCCATCCAAAGAAATGGNGG	dcd791ef91070b2939637a4feeff548b	dcd791	gDCD791	-	3225	3244	3227	Pol,RT	0.471147	0.610204	0.590266	0.582905	0.382658	0.820072	0.267487	0.476778	0.495333	0.477331	0.189936	0.732505	0.63583	0.666535	0.0515996	0.809856	0.0296115	0.302337	0.343609	0.307409	0.178098	0.735564	0.628095	0.672262	0.0480354	0.769147	0.0329392	0.300611	0.345444	0.30429	2.39806	1.93794	1.71411	1.99845	3.73832	2.26766	2.48103	2.60021	2.70532
51	CCCUACAAUCCCCAAAGUCA	CCCTACAATCCCCAAAGTCANGG	318012e302ba2ca529c654e8e7e0e17b	318012	g318012	+	4653	4672	4669	Pol,IN	0.713453	0.505376	0.774565	0.918525	0.876205	0.714612	0.86949	0.463497	0.776468	0.799947	0.684936	0.212372	0.76403	0.889122	0.855542	0.679978	0.905426	0.120212	0.74587	0.741718	0.449021	0.20542	0.733129	0.842689	0.719692	0.684544	0.889535	0.117902	0.685792	0.65045	3.3678	2.37908	2.44115	2.4637	4.91932	3.39169	1.67685	3.34668	2.88873
52	UCGAACCUGAAGCUCUCUGC	TCGAACCTGAAGCTCTCTGCNGG	284fa48a2983a36371cfd14cd3d83fb6	284fa4	g284FA4	-	2167	2186	2169	Gag,p6,Pol	0.0449567	0.0671186	0.0519282	0.353856	0.806589	0.556731	0.6189	0.536869	0.490626	0.524596	0	0.00403294	0.0143664	0.104864	0.818065	0.744204	0.537946	0.514998	0.436474	0.486782	0	0.00468604	0.0466671	0.127642	0.826366	0.741418	0.554852	0.519585	0.408982	0.494212	9.01843	6.62919	8.60195	7.67614	7.71102	3.14915	4.65227	3.33488	8.5712
53	UACCCCAUCCAAAGAAAUGG	TACCCCATCCAAAGAAATGGNGG	b6bb2bd10d52daa6609e3a382eecedc1	b6bb2b	gB6BB2B	-	3225	3244	3227	Pol,RT	0.477015	0.639798	0.605894	0.545285	0.839132	0.747073	0.570015	0.508369	0.700597	0.711738	0.212822	0.799488	0.675899	0.236082	0.835192	0.797046	0.689701	0.359226	0.610566	0.664197	0.204989	0.800391	0.669154	0.230849	0.841596	0.76618	0.687596	0.356513	0.61268	0.664758	2.39806	1.93794	1.71411	1.99845	3.73832	2.26766	2.48103	2.60021	2.70532
54	UGUGGCAGGUAGACAGGAUG	TGTGGCAGGTAGACAGGATGNGG	845f425f499f97a712b1ee492c46c323	845f42	g845F42	+	5069	5088	5085	Pol,IN,Vif	0.957208	0.852864	0.920287	0.935892	0.564933	0.935181	0.959072	0.797763	0.693702	0.725392	0.972003	0.833192	0.931447	0.944069	0.460309	0.963368	0.962827	0.762344	0.63344	0.671082	0.973065	0.829574	0.939581	0.920808	0.476027	0.975425	0.909561	0.71685	0.599342	0.670666	3.035	3.52691	2.33947	3.47075	4.77997	2.83887	2.87579	3.47205	2.63597
55	UUGGUGGGUGCUAUUCCUAA	TTGGTGGGTGCTATTCCTAANGG	cf7cb3ea4607abea2b20b303bea1bc9a	cf7cb3	gCF7CB3	-	7704	7723	7706	Env,gp120	0.519849	0.116533	0.179737	0.422584	0.323808	0.19469	0.333172	0.388532	0.280045	0.310415	0.644691	0.0098185	0.0336315	0.279058	0.230628	0.145077	0.24421	0.354644	0.189453	0.220434	0.652144	0.0100287	0.0407538	0.295989	0.221709	0.100631	0.268939	0.353186	0.131409	0.212483	6.17547	7.34807	3.03932	7.92352	7.5856	5.94216	4.58639	4.48502	3.85278
56	AAAAAGGGCUGUUGGAAAUG	AAAAAGGGCTGTTGGAAATGNGG	78d7b0d9aa5acd081b30276012ef0f40	78d7b0	g78D7B0	+	2017	2036	2033	Gag,p7	0.135033	0.154538	0.294832	0.0653114	0.449504	0.236779	0.0606624	0.0790693	0.312461	0.308608	0.134071	0.164949	0.289625	0.058258	0.451863	0.256875	0.05265	0.0714207	0.310761	0.309055	0.170509	0.180445	0.398116	0.108962	0.373974	0.408281	0.0883345	0.0791695	0.34584	0.301301	4.96919	3.80549	2.88478	3.75641	5.13922	3.43802	3.22073	3.41861	4.86033
57	CCAAUUAUGUUGAUAGGUGU	CCAATTATGTTGATAGGTGTNGG	ca04a8f038fd8eb5a83e8820838b108a	ca04a8	gCA04A8	-	2490	2509	2492	Pol,PR	0.311348	0.284215	0.211891	0.274884	0.308787	0.268288	0.188881	0.775442	0.288154	0.31059	0.0740532	0.0367031	0.013329	0.0287054	0.0704011	0.0170435	0.0192164	0.727997	0.0617086	0.0847233	0.0732483	0.0363817	0.0131512	0.0287201	0.0667917	0.0148412	0.0190503	0.728435	0.0621753	0.0829642	1.98588	2.05158	1.56508	2.38967	3.13233	1.87263	2.30758	2.16896	3.79249
58	UUUCUAAAGCUUUCAUCUAA	TTTCTAAAGCTTTCATCTAANGG	5bacaca50ed7027ca6c82c4ac615f0f6	5bacac	g5BACAC	-	2907	2926	2909	Pol,RT	0.851448	0.376222	0.587028	0.171533	0.237623	0.312133	0.152066	0.602182	0.278049	0.33096	0.877863	0.191628	0.609583	0.0197388	0.0450456	0.164464	0.00128995	0.572334	0.166826	0.194656	0.877939	0.206732	0.594907	0.0157346	0.041273	0.130587	0.00198537	0.575437	0.16672	0.19132	6.44876	6.6966	3.05479	6.59993	8.99702	6.429	5.40129	5.90625	6.30235
59	UUUACUGGUACAGUCUCAAU	TTTACTGGTACAGTCTCAATNGG	0c2b6c2087ed42c43ccef60e14305137	0c2b6c	g0C2B6C	-	2562	2581	2564	Pol,RT	0.0522473	0.0778266	0.309592	0.0922877	0.100504	0.0794755	0.0884604	0.1807	0.0969935	0.119205	0.00414714	0.0263727	0.251729	0.0278667	0.0357932	0.0291446	0.0326447	0.132329	0.0385907	0.0589723	0.00411739	0.0263527	0.246521	0.0266071	0.0363338	0.0187527	0.0324542	0.126317	0.038098	0.0579294	4.51376	2.84336	3.19631	3.37085	3.3908	3.26081	2.27845	1.99055	3.2937
60	AAAUUUUCGGGUUUAUUACA	AAATTTTCGGGTTTATTACANGG	2ffdf3b8bfb58f54fcab3799b867bef9	2ffdf3	g2FFDF3	+	4892	4911	4908	Pol,IN	0.97624	0.923834	0.614543	0.85006	0.268286	0.804224	0.560177	0.803346	0.667848	0.543843	0.978947	0.920353	0.456509	0.825998	0.0377644	0.787435	0.637597	0.671976	0.585635	0.402926	0.976158	0.923503	0.46844	0.819606	0.0340587	0.77706	0.629433	0.606437	0.523336	0.392104	2.4677	2.2941	0.820313	2.30567	3.94888	1.29632	1.77751	2.45412	3.26545
61	ACAGAAAGCAUAGUAAUAUG	ACAGAAAGCATAGTAATATGNGG	2f9613a392387fbff56684c7a407c101	2f9613	g2F9613	+	3678	3697	3694	Pol,RT	0.848428	0.430219	0.397229	0.64493	0.365133	0.115929	0.286321	0.442559	0.556842	0.448676	0.857596	0.428983	0.217545	0.651066	0.128757	0.0587139	0.285649	0.474463	0.445362	0.309989	0.873307	0.437795	0.195095	0.62836	0.140022	0.0432602	0.313744	0.483881	0.405931	0.307923	3.61456	3.49888	2.22538	2.46207	4.10789	2.41155	5.45485	3.83329	4.49827
62	CCAUAUUACUAUGCUUUCUG	CCATATTACTATGCTTTCTGNGG	c79017889beae3e9021eca7d5a855409	c79017	gC79017	-	3679	3698	3681	Pol,RT	0.839033	0.256989	0.450377	0.742896	0.287341	0.294207	0.225815	0.449357	0.552282	0.419993	0.845138	0.071065	0.368216	0.74503	0.134429	0.14489	0.09406	0.493952	0.472926	0.31565	0.792837	0.0641466	0.348636	0.622953	0.113198	0.126873	0.0854701	0.495515	0.413224	0.27918	2.56359	2.94631	1.55633	2.38018	3.1425	3.92062	4.13089	2.82572	3.56828
63	GUUAUGUUUCCUGCAAUGGG	GTTATGTTTCCTGCAATGGGNGG	92d3140fb9a48b3fadc47bdb945aba8c	92d314	g92D314	-	4505	4524	4507	Pol,IN	0.104624	0.0321103	0.0449065	0.114093	0.634794	0.128679	0.386725	0.366954	0.387773	0.384089	0.00454545	0.00576951	0.0135392	0.00130833	0.578992	0	0.305085	0.177218	0.30737	0.313067	0.0013089	0.00473118	0.0189648	0.000187758	0.613522	0	0.338235	0.140105	0.439553	0.341166	3.41213	2.63924	2.47049	3.82163	4.70097	4.10645	3.94419	2.828	3.62553
64	CAAUUUGCUGAGGGCUAUUG	CAATTTGCTGAGGGCTATTGNGG	00ed7a4d7b253e1265389b09879ef310	00ed7a	g00ED7A	+	7883	7902	7899	Env,gp41	0.296242	0.258815	0.270997	0.839898	0.257454	0.272673	0.217693	0.251934	0.362263	0.341977	0.0343524	0.0154511	0.0120099	0.873833	0.00810729	0.0112647	0.0400668	0.0133773	0.181161	0.13322	0.0146624	0.014	0.0133145	0.899621	0.00784157	0.0217183	0.0325203	0.0190388	0.100345	0.127528	4.00783	2.69447	2.8307	3.29638	5.997	2.58174	4.12262	3.78835	5.28299
65	GCAGCAUAGAACAAAAAUAG	GCAGCATAGAACAAAAATAGNGG	1bb59f583a515efceb7932230d0d7797	1bb59f	g1BB59F	+	3137	3156	3153	Pol,RT	0.443583	0.482072	0.420602	0.614093	0.371403	0.44722	0.410297	0.477715	0.581511	0.446636	0.354549	0.594223	0.389084	0.593323	0.407144	0.255764	0.306351	0.561493	0.568563	0.458345	0.35099	0.573421	0.366257	0.519267	0.398096	0.204147	0.299744	0.555875	0.543636	0.436819	5.31745	6.30131	4.2889	5.72918	8.3072	5.54837	7.09433	5.23016	6.22809
66	AAUGAUAUACAGAAAUUAGU	AATGATATACAGAAATTAGTNGG	bdf2579383b928b1080651e74b80533d	bdf257	gBDF257	+	3312	3331	3328	Pol,RT	0.831446	0.901107	0.860977	0.561103	0.528015	0.623293	0.549825	0.65893	0.61204	0.628376	0.847166	0.939294	0.897283	0.806501	0.744541	0.843606	0.574645	0.790184	0.823249	0.799952	0.859867	0.933973	0.878779	0.775429	0.670147	0.814147	0.57837	0.787721	0.80772	0.757441	2.67758	2.08326	1.98179	2.02	4.18994	2.62509	2.49666	2.69348	1.96945
67	CUGCUAUUAAGUCUUUUGAU	CTGCTATTAAGTCTTTTGATNGG	c7ddd88777f7f36c364c551c7d561510	c7ddd8	gC7DDD8	-	3512	3531	3514	Pol,RT	0.679179	0.334782	0.690477	0.744223	0.631882	0.703078	0.599361	0.549153	0.663901	0.631941	0.870121	0.0402246	0.729099	0.698433	0.668951	0.685622	0.52896	0.388618	0.640539	0.62412	0.833799	0.0521962	0.661158	0.545506	0.594626	0.612858	0.538388	0.366946	0.551858	0.551197	4.09949	4.96327	2.49559	3.75236	5.50923	2.8746	4.10857	4.07308	4.5098
68	UAUAAAAGAUGGAUAAUUCU	TATAAAAGATGGATAATTCTNGG	252793f876c67ddf432754d81c13273a	252793	g252793	+	1573	1592	1589	Gag,p24	0.187569	0.270222	0.351006	0.317264	0.148663	0.381413	0.148867	0.29429	0.210404	0.220466	0.0207756	0.120347	0.0674693	0.0649574	0.136319	0.0359318	0.0099278	0.0572113	0.131103	0.105657	0.0259911	0.119082	0.0661235	0.0983157	0.227582	0.0386453	0.00760456	0.0552846	0.184628	0.157639	3.33087	3.59369	2.45964	3.0883	4.15811	2.62005	2.38445	4.26915	3.45304
69	GGUAAAAGUAGUAGAAGAGA	GGTAAAAGTAGTAGAAGAGANGG	e5e6e98e716af538203a189f49b3901b	e5e6e9	gE5E6E9	+	1254	1273	1270	Gag,p24	0.122446	0.0567586	0.0992682	0.23785	0.142068	0.201436	0.154695	0.0855763	0.223172	0.14887	0.0828402	0.00935151	0.0805078	0.215994	0.0574997	0.0919531	0.0588136	0.102071	0.138515	0.0877828	0.0899054	0.00886913	0.162795	0.381654	0.0785131	0.0854856	0.055	0.116319	0.139662	0.126924	4.41345	6.02095	2.58757	3.24711	5.28921	4.63875	4.08518	3.86678	3.80899
70	AAUUUGUACAGAAAUGGAAA	AATTTGTACAGAAATGGAAANGG	95660f20076660d35a3614ae179a8bf0	95660f	g95660F	+	2657	2676	2673	Pol,RT	0.365344	0.414648	0.412854	0.685226	0.273917	0.548234	0.141835	0.507106	0.387094	0.382451	0.127093	0.292518	0.284862	0.638308	0.165115	0.471412	0.0231896	0.421748	0.238751	0.269169	0.124771	0.28562	0.290614	0.612866	0.164313	0.44484	0.0243299	0.418011	0.239542	0.26484	2.68637	3.53915	3.08936	2.68261	4.37817	2.81236	3.28112	3.42827	3.03103
71	AGCAAUUAUGUAAACUCCUU	AGCAATTATGTAAACTCCTTNGG	b1f2553ed849abc1249c230e4247d1db	b1f255	gB1F255	+	3379	3398	3395	Pol,RT	0.0796326	0.0864195	0.101586	0.701946	0.367933	0.141562	0.712628	0.524588	0.447075	0.355099	0.0254858	0.0318093	0.0446846	0.648402	0.140757	0.120401	0.712716	0.45591	0.318418	0.213099	0.0243046	0.0305461	0.0374365	0.6251	0.14766	0.0973891	0.707592	0.440607	0.305816	0.209966	3.69257	4.87834	3.52344	3.4936	6.76056	6.0915	4.86896	5.05282	5.01034
72	GCAAAGAUCAUUAGGGAUUA	GCAAAGATCATTAGGGATTANGG	5a3f86cc993b4a10c55c355fb1eb1928	5a3f86	g5A3F86	+	5022	5041	5038	Pol,IN,Vif	0.911326	0.729611	0.778177	0.881191	0.410701	0.82085	0.707266	0.726089	0.648743	0.607924	0.907169	0.820296	0.748122	0.880186	0.161656	0.834763	0.708302	0.75067	0.572631	0.489361	0.906328	0.810872	0.745852	0.882187	0.0987743	0.873665	0.665278	0.716	0.529251	0.454105	0.927647	0.939821	0.389133	0.88895	1.37315	0.428425	0.718253	0.857769	1.36059
73	AUAAGAGAACUCAAGACUUC	ATAAGAGAACTCAAGACTTCNGG	0b42eae97f8ca9bcb5e5dbee41181598	0b42ea	g0B42EA	+	2791	2810	2807	Pol,RT	0.11571	0.800713	0.252101	0.79549	0.239528	0.734246	0.118682	0.718273	0.359875	0.392102	0.00203558	0.77665	0.0516239	0.770618	0.0328427	0.668362	0.00586518	0.723901	0.24228	0.250352	0.00252443	0.747367	0.0531053	0.760964	0.0300181	0.725745	0.00924339	0.719384	0.245509	0.247449	3.02972	2.87274	1.2398	3.05543	3.67486	3.30877	2.3226	2.59522	2.59499
74	GCACAAUAAUGUAUAGGAAU	GCACAATAATGTATAGGAATNGG	52ff107c923498ee1fb5ad3adb18656a	52ff10	g52FF10	-	6861	6880	6863	Env,gp120	0.746271	0.525075	0.616669	0.465526	0.769156	0.477074	0.274073	0.490179	0.47943	0.64366	0.805455	0.660108	0.753817	0.613763	0.765553	0.627612	0.359935	0.561604	0.515651	0.699099	0.808382	0.764782	0.82898	0.689554	0.85997	0.812028	0.497389	0.572167	0.53186	0.776182	3.52317	2.08427	1.73357	2.70785	5.50301	2.23704	1.99682	2.9111	2.04731
75	AACACCAUGUUAAAUACAGU	AACACCATGTTAAATACAGTNGG	6adba493f4f29635099d071892a261ca	6adba4	g6ADBA4	+	1342	1361	1358	Gag,p24	0.0531138	0.0206133	0.0248802	0.178894	0.62167	0.153971	0.585985	0.0986672	0.303603	0.361181	0	0	0	0.00926009	0.557495	0.00623675	0.452479	0.002164	0.212416	0.28535	7.69112e-05	0	0.00883312	0.005842	0.552203	0.00387468	0.419899	0.0017762	0.185871	0.280417	2.42077	2.51785	2.06774	2.26528	3.7609	2.32866	2.11397	1.94582	3.27875
76	AUGCUACUUUGGAAUAUUGC	ATGCTACTTTGGAATATTGCNGG	b4feb2c3b9e23c80eb3ac75be38db5df	b4feb2	gB4FEB2	-	3021	3040	3023	Pol,RT	0.792032	0.264503	0.706159	0.804596	0.730031	0.843821	0.683641	0.668669	0.752302	0.705814	0.912164	0.0156178	0.657643	0.837146	0.720044	0.870789	0.81948	0.68206	0.805646	0.694651	0.911397	0.0189892	0.677201	0.827803	0.693294	0.889591	0.813408	0.685308	0.803259	0.683652	3.91378	4.58367	2.71409	4.45742	5.22938	3.5312	4.34459	3.92088	4.99694
77	GAACCUCCAUUUCUUUGGAU	GAACCTCCATTTCTTTGGATNGG	7019098f31cfd7da75d51ee82409f3bd	701909	g701909	+	3219	3238	3235	Pol,RT	0.855438	0.850982	0.81206	0.795148	0.765991	0.842046	0.722166	0.826947	0.819134	0.79555	0.908884	0.864406	0.825976	0.829063	0.785376	0.860459	0.744899	0.846861	0.833941	0.817031	0.909935	0.867186	0.814649	0.834644	0.80433	0.836194	0.747438	0.84668	0.826601	0.824267	2.30226	1.52914	0.965683	1.56954	2.87539	2.02262	2.0693	1.83956	1.96279
78	AAAAUCUGGCCUUCCCACAA	AAAATCTGGCCTTCCCACAANGG	a7dcc72896ce2fb3de0e311ae9a8d8c1	a7dcc7	gA7DCC7	+	2095	2114	2111	Gag,p1,Pol	0.616247	0.282501	0.266756	0.589691	0.433812	0.467353	0.559342	0.378938	0.568514	0.44624	0.587601	0.239245	0.177147	0.654264	0.440122	0.46131	0.600677	0.394137	0.555301	0.442411	0.609756	0.241822	0.19552	0.691705	0.561938	0.474789	0.60396	0.394317	0.587082	0.510559	3.06359	3.40391	3.83647	3.05637	4.29058	4.81391	3.82679	3.89747	3.84071
79	ACAAUGAAACACCAGGGAUU	ACAATGAAACACCAGGGATTNGG	5f92df8ba1d1515f476b1f2965bdee8e	5f92df	g5F92DF	+	2956	2975	2972	Pol,RT	0.0677497	0.51702	0.112411	0.534172	0.776147	0.353423	0.562668	0.401565	0.661013	0.579856	0.0323625	0.643722	0.0620333	0.629552	0.753789	0.420152	0.7176	0.493642	0.69438	0.594184	0.0208189	0.596396	0.0829456	0.556825	0.716678	0.40625	0.717575	0.487544	0.680262	0.563838	3.76121	2.56325	1.64924	2.25351	4.11333	2.40343	4.2299	2.67208	2.49463
80	UUUUUCUUUAUGGCAAAUAU	TTTTTCTTTATGGCAAATATNGG	ae0031d0d58c051b9e393fa009916de6	ae0031	gAE0031	-	2727	2746	2729	Pol,RT	0.211414	0.37638	0.399222	0.199766	0.168175	0.893811	0.280703	0.731853	0.411735	0.284892	0.14724	0.314289	0.327337	0.1174	0.00504065	0.891755	0.198754	0.713879	0.274391	0.168083	0.14705	0.296198	0.333021	0.107603	0.00521872	0.804311	0.190997	0.712162	0.277162	0.163932	3.38345	2.5654	1.64726	2.33855	4.66734	2.58195	3.10014	3.3718	2.77482
81	CAAUGAUAUACAGAAGUUAG	CAATGATATACAGAAGTTAGNGG	281689e667a336174ee05eb0f08bfddb	281689	g281689	+	3311	3330	3327	Pol,RT	0.906196	0.850089	0.810406	0.643402	0.829134	0.829896	0.279477	0.761945	0.75801	0.796917	0.905794	0.852835	0.797088	0.851008	0.833968	0.835415	0.0986045	0.838854	0.829346	0.832931	0.89978	0.857235	0.788623	0.849477	0.829776	0.819464	0.113266	0.837296	0.820739	0.82867	2.67287	2.07997	1.98337	2.01674	4.18603	2.6293	2.49666	2.69374	1.96945
82	GCUGUGUUCCUUGGGUUCUU	GCTGTGTTCCTTGGGTTCTTNGG	e5d1bafd017dc24b48fcd115ed5d6964	e5d1ba	gE5D1BA	+	7773	7792	7789	Env,gp41	0.680023	0.568244	0.585129	0.666778	0.776459	0.78172	0.429044	0.509164	0.656004	0.695916	0.864354	0.699851	0.725934	0.602804	0.813176	0.778085	0.302348	0.530805	0.667768	0.741008	0.89643	0.656174	0.770782	0.597124	0.827748	0.776873	0.27044	0.57277	0.704676	0.755413	2.55638	2.90225	1.27999	1.76811	3.34713	1.64034	3.21375	1.95732	3.60222
83	AUGGCCAUUGUUUAACUUUU	ATGGCCATTGTTTAACTTTTNGG	72c6f20d5f348c7b1b62cbd1717d3ba2	72c6f2	g72C6F2	-	2606	2625	2608	Pol,RT	0.620185	0.641933	0.573037	0.798319	0.613525	0.815756	0.610756	0.561235	0.668765	0.642942	0.673956	0.772464	0.677162	0.74972	0.652433	0.812443	0.634522	0.602764	0.724164	0.686403	0.608696	0.776932	0.668102	0.759272	0.665029	0.80229	0.635896	0.606282	0.718387	0.688707	3.13501	3.21931	2.83928	2.33143	3.20142	3.13063	2.49514	2.44886	2.47672
84	UAAUUUGUCCUCUGAUGGGA	TAATTTGTCCTCTGATGGGANGG	1678cf287b6acdce7c570f65baa591cc	1678cf	g1678CF	-	7535	7554	7537	Env,gp120	0.058415	0.0555627	0.0677883	0.400608	0.0826698	0.169238	0.08149	0.0961479	0.126401	0.12359	0	0	0.0013012	0.301849	0	0.00287144	0	0	0.0332802	0.0400953	0	0	0.000637755	0.42833	0	0.00070028	0	0	0.0162539	0.0535536	11.1623	6.63797	8.33281	8.07611	15.0566	11.8095	9.19364	10.5987	7.4159
85	UUGCAGGGCCCCUAGGAAAA	TTGCAGGGCCCCTAGGAAAANGG	9478737ccd6cba1bc94fb2d89fa186be	947873	g947873	+	2001	2020	2017	Gag,p7	0.918096	0.69962	0.81577	0.653043	0.549576	0.785368	0.569174	0.826559	0.774352	0.66241	0.933421	0.685791	0.805131	0.655415	0.449088	0.824842	0.566841	0.821814	0.742535	0.612138	0.932591	0.729869	0.802388	0.703819	0.51205	0.815559	0.682132	0.830033	0.762462	0.653281	2.34084	2.9233	1.69612	3.19947	2.44215	2.54657	1.21635	3.15185	2.09436
86	GUGGUUGCUUCUUUCCACAC	GTGGTTGCTTCTTTCCACACNGG	975e416a3171f1d0def9e371d1651fc2	975e41	g975E41	-	6354	6373	6356	Env,gp120	0.191927	0.107509	0.119342	0.44121	0.102532	0.505993	0.452795	0.0837709	0.358633	0.188351	0.00420258	0.00254244	0.00248627	0.402678	0.00111258	0.484876	0.381815	0.0145854	0.290374	0.0952984	0.00340737	0.0298757	0.0039724	0.610827	0.000431741	0.585355	0.508868	0.00761421	0.338176	0.130391	4.67881	4.11457	3.39058	6.1255	8.98072	5.00252	3.99665	5.09413	6.31503
87	AGUACUGUCCUUUUUCUUUA	AGTACTGTCCTTTTTCTTTANGG	d07e7b685713d6a31fb59f6d37e3134d	d07e7b	gD07E7B	-	2737	2756	2739	Pol,RT	0.167011	0.784562	0.218194	0.758667	0.210784	0.722809	0.728742	0.75064	0.460776	0.387283	0.0112914	0.813786	0.082475	0.775458	0.0155402	0.721933	0.731164	0.771533	0.368418	0.270138	0.00993107	0.826211	0.0783646	0.761858	0.022782	0.781766	0.735099	0.763802	0.362081	0.272989	5.43108	3.96045	4.19083	3.34297	7.1639	4.51557	5.11778	4.92414	4.52672
88	AUUUAAAGUAACACAGAGUG	ATTTAAAGTAACACAGAGTGNGG	a6f47fc3043c2847fc9430174fd33800	a6f47f	gA6F47F	-	6595	6614	6597	Env,gp120	0.0110955	0.0416594	0.031112	0.303122	0.246667	0.105848	0.158198	0.0770598	0.148223	0.180958	0	0.000795805	0.000790442	0.260828	0.0280178	0.0157296	0.119288	0	0.0882064	0.0548085	0.000556263	0.00235784	0.00302483	0.500028	0.0308771	0.0594582	0.155209	0	0.100041	0.0880548	4.64282	5.03865	3.83573	4.98473	5.35256	3.72647	2.97553	5.45295	2.0443
89	CACAAUAAUGUAUAGGAAUU	CACAATAATGTATAGGAATTNGG	ab81e33f8ac3e213fb60b4ae9835743a	ab81e3	gAB81E3	-	6860	6879	6862	Env,gp120	0.202215	0.0795804	0.192005	0.0575145	0.718605	0.00511198	0.0229398	0.382026	0.137468	0.410072	0.165049	0.0169492	0.0933798	0.00568182	0.699192	0	0	0.0539828	0.105745	0.359269	0.0923913	0.00877193	0.0783582	0.0147399	0.841903	0	0	0.0335917	0.240974	0.433567	3.6802	2.2934	1.81261	2.77559	5.7565	2.38481	2.26931	3.00527	2.42822
90	AUCUCCUCCUCCAGGUCUGA	ATCTCCTCCTCCAGGTCTGANGG	a3ccaedf095c481d4c2b86163c7d71b2	a3ccae	gA3CCAE	-	7627	7646	7629	Env,gp120	0.498635	0.379503	0.600592	0.570145	0.388569	0.710547	0.380497	0.53319	0.543107	0.468198	0.563468	0.377963	0.548712	0.499195	0.341363	0.699159	0.178771	0.46206	0.473777	0.423847	0.533996	0.406143	0.640313	0.553609	0.613079	0.640878	0.138462	0.509859	0.550634	0.575176	4.47473	4.21154	4.51423	2.92019	3.90421	3.98043	3.81279	4.53262	3.67413
91	UUCCAACAGCCCUUUUUCCU	TTCCAACAGCCCTTTTTCCTNGG	d311a6c33f33aa384b8f674e25ff5a85	d311a6	gD311A6	-	2014	2033	2016	Gag,p7	0.428092	0.516892	0.527667	0.654379	0.544687	0.647976	0.572294	0.65278	0.673332	0.568796	0.228194	0.474987	0.507694	0.669861	0.367541	0.671723	0.700575	0.704686	0.634557	0.472101	0.238988	0.504496	0.63775	0.690981	0.462777	0.63815	0.788039	0.703695	0.664112	0.537734	2.22863	2.86631	1.39436	3.16747	2.37918	2.49636	1.21635	3.09339	2.05724
92	AGCUGGGGCACAAUAAUGUA	AGCTGGGGCACAATAATGTANGG	b21237d7ea37b4481d9976dbbbf7b4fd	b21237	gB21237	-	6868	6887	6870	Env,gp120	0.239699	0.782768	0.643516	0.565793	0.236147	0.836019	0.816855	0.846757	0.494133	0.434236	0.035557	0.773116	0.577575	0.59337	0.02456	0.817373	0.779777	0.817469	0.493154	0.318503	0.0149376	0.800538	0.663372	0.64551	0.0233102	0.783666	0.712661	0.727768	0.417649	0.320962	2.81468	2.53824	1.79962	2.51494	5.84096	2.42683	2.95087	3.34247	2.75221
93	UCUAGUGUCCAUUCAUUGUA	TCTAGTGTCCATTCATTGTANGG	08a2019e8dd36eb607d52914569461f5	08a201	g08A201	-	5601	5620	5603	Vif,Vpr	0.598469	0.259386	0.650389	0.743876	0.821223	0.729458	0.929876	0.566919	0.692803	0.712316	0.634237	0.0370943	0.810766	0.743581	0.859601	0.756757	0.947544	0.521888	0.710029	0.731591	0.669674	0.0352273	0.667144	0.759174	0.957651	0.612192	0.73812	0.333285	0.698593	0.751262	6.31684	3.14976	4.47324	3.99037	5.79662	3.47303	3.36655	4.34938	5.05346
94	CCGAUCUACAUAGUCUCUAA	CCGATCTACATAGTCTCTAANGG	3e1d5436a9fd174cbbea51e22d4a32ca	3e1d54	g3E1D54	-	1667	1686	1669	Gag,p24	0.206206	0.409168	0.195282	0.522483	0.617151	0.804305	0.299023	0.29724	0.471521	0.498383	0.000649579	0.00590357	0.00536733	0.686616	0.735527	0.792108	0.0108893	0.0112087	0.502474	0.499596	0.000568569	0.00510493	0.0176455	0.721252	0.778286	0.737263	0.00763359	0.00976562	0.537459	0.526866	2.90313	2.88225	2.21474	1.90268	3.88676	1.74057	1.86575	2.6352	2.49763
95	CCCCUACUUUUAUUGAGACA	CCCCTACTTTTATTGAGACANGG	28e8dad87715a3cbb7cedffcb68ade26	28e8da	g28E8DA	-	2282	2301	2284	Gag,p6,Pol,PR	0.00446631	0.00101241	0.00522566	0.0312837	0.558607	0.019866	0.017368	0.00299947	0.0872077	0.274532	0.00268543	0	0.00390025	0.0298646	0.570082	0.0179343	0.00809899	0	0.0870426	0.279136	0.00287188	0	0.00349275	0.0292748	0.564142	0.0141635	0.00845254	0	0.0873962	0.276201	5.82454	6.00344	4.41291	5.10687	8.7956	5.16214	7.74952	5.43862	4.10865
96	AAGGCCGCCUGUUGGUGGGC	AAGGCCGCCTGTTGGTGGGCNGG	08cb376455c929f3b48b1b309b7c8f18	08cb37	g08CB37	+	4608	4627	4624	Pol,IN	0.535596	0.397204	0.58663	0.948594	0.851731	0.919887	0.892503	0.500114	0.801887	0.765079	0.660377	0.384615	0.758651	0.994495	0.964299	0.967822	0.9801	0.64	0.841443	0.858517	0.349206	0.414634	0.742163	0.993633	0.976365	0.964413	0.981013	0.627451	0.850213	0.848425	6.18903	2.96581	5.97658	4.90234	8.82214	4.32055	3.60198	3.98628	5.33471
97	UGCUUAUAUGCAGCAUCUGA	TGCTTATATGCAGCATCTGANGG	1bc6ebcb13ffb75ed6041c1f5423d18f	1bc6eb	g1BC6EB	-	415	434	417	5'LTR	0.658117	0.745078	0.88704	0.822125	0.654255	0.925634	0.895092	0.3738	0.8126	0.717464	0.863907	0.744415	0.883813	0.821543	0.62894	0.914627	0.888889	0.246715	0.824177	0.711112	0.851244	0.751174	0.908879	0.87442	0.826563	0.945338	0.904762	0.254902	0.759079	0.806741	1.04269	0.872146	0.539475	3.62931	2.34222	0.59106	1.10755	1.88324	1.10708
98	CCAGCAAAGCUUCUCUGGAA	CCAGCAAAGCTTCTCTGGAANGG	11fd044bf2a6c40073325a97096b39e6	11fd04	g11FD04	+	4941	4960	4957	Pol,IN	0.483446	0.302575	0.347433	0.779112	0.234113	0.751402	0.629292	0.333535	0.37172	0.364981	0.0275055	0.0385714	0.0538139	0.789413	0.00283551	0.796138	0.673347	0.0741638	0.19522	0.15546	0.0292553	0.0365385	0.042204	0.741383	0.0104395	0.785661	0.675472	0.0797538	0.174086	0.149795	1.46314	1.08138	0.385901	0.857314	1.35582	0.612018	0.584673	0.511902	1.42423
99	UUCUACUACUCCUUGACUUU	TTCTACTACTCCTTGACTTTNGG	4e009f1faf8422196b4e58fa0b408e74	4e009f	g4E009F	-	4666	4685	4668	Pol,IN	0.821324	0.227237	0.546174	0.737803	0.668721	0.641233	0.852289	0.171586	0.623518	0.611158	0.808013	0.1901	0.513492	0.742838	0.779647	0.625668	0.862805	0.076912	0.692933	0.658822	0.795921	0.185739	0.515061	0.704165	0.786816	0.601854	0.864826	0.0716724	0.669435	0.653417	3.33908	2.36653	2.40815	2.45287	4.89189	3.38027	1.67685	3.1689	2.90831
100	UUUUUUAACCCUGCUGGGUG	TTTTTTAACCCTGCTGGGTGNGG	bb68e71eb3b47df81d26fe8eda35d638	bb68e7	gBB68E7	-	2835	2854	2837	Pol,RT	0.519443	0.133485	0.408019	0.177624	0.822202	0.287062	0.38793	0.0985826	0.467858	0.546065	0.67352	0.0678734	0.185561	0.063035	0.818287	0.0282712	0.15434	0.0392851	0.380195	0.490763	0.680737	0.0607116	0.17858	0.0696653	0.819199	0.0191611	0.160277	0.0400185	0.377384	0.490641	5.78549	3.36106	3.71579	4.75272	6.75159	3.7125	3.57341	4.83575	6.02721
101	CAGAAACUUUCUAUGUAGAU	CAGAAACTTTCTATGTAGATNGG	e82412b50e3049929906a234c0edbeac	e82412	gE82412	+	3859	3878	3875	Pol,RT,RNase	0.680492	0.729529	0.646471	0.878714	0.476785	0.832725	0.633227	0.543112	0.767923	0.616242	0.894502	0.722901	0.810847	0.885146	0.450017	0.821275	0.587758	0.535578	0.794523	0.633896	0.912685	0.769932	0.857092	0.86799	0.279181	0.909934	0.616883	0.5619	0.807333	0.566633	4.11775	3.17627	2.52898	2.73718	4.40198	1.16917	4.33261	4.19501	2.54737
102	CCUCGUCACAAUAAAGAUAG	CCTCGTCACAATAAAGATAGNGG	5822a57d2167d512c87242350d9110dd	5822a5	g5822A5	+	2279	2298	2295	Gag,p6,Pol,PR	0.169044	0.321635	0.206597	0.556652	0.136752	0.458775	0.20444	0.318226	0.358366	0.250648	0.0296692	0.00276686	0.0306939	0.52402	0.046932	0.341799	0.0954806	0.00998341	0.25863	0.126578	0.0283078	0.00319537	0.0293958	0.561709	0.0430265	0.350091	0.0979235	0.00960599	0.261899	0.129699	5.00185	7.4425	5.36368	4.12956	8.91171	4.41926	6.56639	5.02237	2.82417
103	AAAAUAUUCAUAAUGAUAGU	AAAATATTCATAATGATAGTNGG	b120aafa27ac4986de6180ce715d7824	b120aa	gB120AA	+	8271	8290	8287	Env,gp41	0.73209	0.698452	0.655581	0.787921	0.672759	0.663057	0.666941	0.524065	0.640053	0.67965	0.822536	0.780177	0.716956	0.809493	0.672291	0.655662	0.669592	0.590919	0.659974	0.704374	0.821895	0.686451	0.694982	0.834859	0.799856	0.699531	0.621687	0.545255	0.703925	0.760538	4.11677	3.96218	3.22358	4.90736	4.44407	3.34746	3.46676	4.95042	3.68897
104	UUGGCUGGUCCUUUCCAAAU	TTGGCTGGTCCTTTCCAAATNGG	4ac31cb30040f65dc2592db59e8e4dbe	4ac31c	g4AC31C	-	4929	4948	4931	Pol,IN	0.49564	0.492046	0.405395	0.0989113	0.920467	0.333458	0.143283	0.481734	0.388478	0.618164	0.0178612	0.0280695	0.029464	0.000727193	0.918695	0.0135743	0.0113208	0.0255845	0.188738	0.455015	0.0117725	0.0280374	0.0254071	0.000737028	0.942258	0.00578915	0.00802139	0.0268199	0.180258	0.464228	0.774215	0.920893	0.395328	0.765797	2.78235	1.10925	0.99504	0.992392	0.843086
105	GGACAUAAGACAAGGACCAA	GGACATAAGACAAGGACCAANGG	93f7953e75b6ee13353a40ffca1be24f	93f795	g93F795	+	1638	1657	1654	Gag,p24	0.0646849	0.0713039	0.0417634	0.602394	0.18573	0.684008	0.0713246	0.0574823	0.171037	0.211505	0.00234488	0.0159884	0.00232581	0.592918	0.113406	0.667874	0.0159222	0.00889789	0.109876	0.155834	0.00171615	0.0145478	0.0084739	0.58871	0.140729	0.688024	0.0111732	0.00772201	0.144487	0.172496	3.28599	3.07413	2.72285	2.39612	3.85154	3.17109	2.06041	3.23907	3.07474
106	UCUGGAUUUUGUUUUCUAAA	TCTGGATTTTGTTTTCTAAANGG	9ccbe058fbb388591074ebcac2f51573	9ccbe0	g9CCBE0	-	3060	3079	3062	Pol,RT	0.240192	0.112494	0.108435	0.81097	0.0658351	0.812609	0.0813662	0.151276	0.600782	0.251438	0.0386042	0.00820884	0.00611007	0.797324	0.0127543	0.795766	0.0122456	0.0183245	0.545179	0.183194	0.0363403	0.00778244	0.00815816	0.783081	0.011529	0.808504	0.0129318	0.0209286	0.543797	0.181284	6.2959	7.61771	5.27826	6.0147	7.44727	3.66189	6.96767	4.63993	6.84655
107	GUUGUAUAAAAUGCUCUCCC	GTTGTATAAAATGCTCTCCCNGG	c98b1ac9a8be85fdc095a8205727a63a	c98b1a	gC98B1A	-	7164	7183	7166	Env,gp120	0.0168209	0.0239328	0.0242496	0.501848	0.0143774	0.0394231	0.0927425	0.0196646	0.302761	0.105759	0.000576926	0.00288773	0.00207327	0.448216	0.00010792	0.00728265	0.0353328	0.00406041	0.26014	0.0816213	0.00422592	0.00305395	0.00103021	0.471077	0.000498332	0.0051395	0.0336964	0.00325521	0.177407	0.0762086	8.587	7.75033	8.54568	3.54917	11.0243	13.2479	4.6699	10.0238	8
108	AUUAAAGAAAAUUAUAGGAC	ATTAAAGAAAATTATAGGACNGG	9195906d163cdf0e4f48077ab4853b72	919590	g919590	+	4700	4719	4716	Pol,IN	0.154415	0.294214	0.286476	0.486136	0.285159	0.515934	0.312643	0.137197	0.293172	0.303787	0.0275145	0.0639791	0.1308	0.411589	0.104162	0.449702	0.178391	0.0404144	0.164393	0.149807	0.02108	0.0587819	0.111035	0.28589	0.0847029	0.343001	0.184409	0.0337079	0.142361	0.117388	5.55783	4.96773	3.70748	3.24985	6.53894	3.77152	4.28214	4.08433	4.74861
109	AAUAGAAAUUUGUACAGAAA	AATAGAAATTTGTACAGAAANGG	b6cc8ebc7b885464738e5b55fe04ea3c	b6cc8e	gB6CC8E	+	2651	2670	2667	Pol,RT	0.0417022	0.106687	0.110275	0.527455	0.027755	0.255873	0.120491	0.197442	0.15296	0.130699	0.00183223	0.00747222	0.00815041	0.524926	0.000835333	0.060178	0.0265006	0.0268748	0.0732219	0.075832	0.00204866	0.0077666	0.00780329	0.513809	0.000756257	0.0718658	0.0253258	0.0281557	0.0734292	0.0748374	3.71982	3.48585	3.2911	3.79901	4.41735	3.72653	4.79644	3.9218	4.56574
110	AUACAUUAUUGUGCCCCGGC	ATACATTATTGTGCCCCGGCNGG	2b9cac4bed7eae797097762a97672638	2b9cac	g2B9CAC	+	6867	6886	6883	Env,gp120	0.04802	0.503875	0.509839	0.844211	0.0559296	0.627815	0.0625706	0.0877102	0.34233	0.278	0.00884308	0.671503	0.673224	0.879498	0.0161815	0.864126	0.0235545	0.0631319	0.364921	0.298708	0.0197738	0.677788	0.681782	0.860744	0.00855556	0.783897	0.0846656	0.0637995	0.242169	0.280661	3.35901	2.57214	3.61241	3.35269	5.40942	3.73087	3.6621	3.85214	3.17804
111	UUCUUUUUUAUGGCAAAUAU	TTCTTTTTTATGGCAAATATNGG	914000d4b5301cbecd24abd30c9f23f4	914000	g914000	-	2727	2746	2729	Pol,RT	0.135213	0.244889	0.259422	0.135715	0.411947	0.580968	0.191016	0.479238	0.467461	0.347208	0.13124	0.299419	0.305629	0.12024	0.360756	0.875484	0.211528	0.66887	0.532354	0.353589	0.131949	0.283467	0.312083	0.111372	0.38089	0.900607	0.204531	0.6673	0.534292	0.36211	3.38345	2.5654	1.64726	2.33855	4.66734	2.58195	3.10014	3.3718	2.77482
112	UUCUUCCUCUAUCUUGUCUA	TTCTTCCTCTATCTTGTCTANGG	8f339494b5a972150b1f4daa4c3a5992	8f3394	g8F3394	-	1091	1110	1093	Gag,p17	0.123939	0.324548	0.0963853	0.11853	0.63751	0.215873	0.0636167	0.10115	0.423763	0.4068	0.0107887	0.0732416	0.000649104	0.0421181	0.644814	0.079047	0.00241758	0.0163397	0.367406	0.351939	0.0115261	0.0688119	0.0044115	0.0210596	0.523265	0.0372984	0.00163934	0.0105263	0.322122	0.286853	4.47168	4.12685	5.41863	6.70732	7.96452	4.12187	5.17789	5.09385	12.185
113	AAUGAUAUACAGAAGUUAGU	AATGATATACAGAAGTTAGTNGG	e217f5c38aa95035f294d28a3e104ce6	e217f5	gE217F5	+	3312	3331	3328	Pol,RT	0.8295	0.888012	0.87251	0.858003	0.893244	0.912928	0.82536	0.840227	0.874346	0.878855	0.887982	0.956363	0.947154	0.944001	0.910307	0.937434	0.951008	0.902966	0.921836	0.922355	0.897432	0.953491	0.924546	0.910333	0.87661	0.889053	0.952462	0.903368	0.907083	0.89778	2.67758	2.08326	1.98179	2.02	4.18994	2.62509	2.49666	2.69348	1.96945
114	UCUGGCCUUCCCACAAGGGA	TCTGGCCTTCCCACAAGGGANGG	3423a8cb7d0b14c156c995e2b9e19c48	3423a8	g3423A8	+	2099	2118	2115	Gag,p1,Pol	0.630557	0.428231	0.374554	0.749235	0.622009	0.586778	0.577759	0.495213	0.635629	0.591828	0.766168	0.144396	0.0950149	0.783396	0.747275	0.642355	0.531017	0.230523	0.594715	0.595782	0.783426	0.136585	0.0763426	0.756572	0.74574	0.673362	0.541063	0.231014	0.608606	0.592545	2.80298	3.5149	3.61482	2.71461	5.31367	4.54776	4.77999	4.64444	4.30227
115	AGAGACAGGCUAAUUUUUUA	AGAGACAGGCTAATTTTTTANGG	4909e9eff854c916cde8af2eec12a3cb	4909e9	g4909E9	+	2072	2091	2088	Gag,p7,p1,Pol	0.925204	0.899621	0.897296	0.925533	0.732469	0.81376	0.83041	0.860454	0.76424	0.807774	0.943909	0.926935	0.965129	0.960947	0.91682	0.948638	0.935065	0.893136	0.847797	0.922219	0.960673	0.929736	0.96946	0.950636	0.893718	0.956886	0.924528	0.885027	0.865421	0.913321	2.49172	2.51105	3.96938	1.87833	4.54141	3.26941	1.6575	2.44282	2.60093
116	ACUUACUCUUGAUUGUAACG	ACTTACTCTTGATTGTAACGNGG	6658b770eaaab839b2e70b35e46622a1	6658b7	g6658B7	+	8542	8561	8558	Rev2,Env,gp41	0.164364	0.0526042	0.0539802	0.417079	0.0358228	0.321517	0.133625	0.0722351	0.202182	0.118706	0.0364001	0.00317292	6.31656e-05	0.288818	0.00107503	0.217688	0.0222222	0.0129589	0.111044	0.0554536	0.0434678	0.0109375	0.00186683	0.374633	0.00176674	0.164835	0.0188679	0.0100503	0.174291	0.0721307	3.92912	6.90684	3.25453	6.64317	8.72027	6.34506	8.74527	5.73617	7.05834
117	GGGCUGUUGGAAAUGUGGAA	GGGCTGTTGGAAATGTGGAANGG	1c5cd65166750544bbd9e046fb6b912d	1c5cd6	g1C5CD6	+	2022	2041	2038	Gag,p7	0.423223	0.440847	0.594248	0.793249	0.709233	0.835502	0.310492	0.839421	0.56273	0.663787	0.27364	0.215208	0.470798	0.78295	0.709561	0.841912	0.102564	0.81713	0.457756	0.611871	0.307096	0.23038	0.290688	0.74312	0.686894	0.851248	0.0993789	0.803788	0.411073	0.575978	4.71459	3.81935	2.7554	3.64043	5.05076	3.61659	3.41089	3.35506	4.78607
118	GAACAAAUCAGUAACAGUAC	GAACAAATCAGTAACAGTACNGG	0c837bf1098389af66b2ad2368d5bad5	0c837b	g0C837B	+	2855	2874	2871	Pol,RT	0.232216	0.229788	0.30298	0.587859	0.378657	0.503771	0.425193	0.203192	0.376865	0.372283	0.0524844	0.0564672	0.143036	0.563011	0.120364	0.497016	0.471676	0.0634467	0.23992	0.18939	0.0543197	0.0511954	0.142224	0.578702	0.114346	0.436629	0.466157	0.066	0.239407	0.186489	3.5569	3.02929	2.23826	2.51676	4.99285	2.80487	3.05697	2.73689	3.94171
119	CAUGCAGGGCCUAUUGCACC	CATGCAGGGCCTATTGCACCNGG	7b971c549b7073ebf615777e5220c6bf	7b971c	g7B971C	+	1444	1463	1460	Gag,p24	0.0136755	0.127456	0.148981	0.662527	0.593444	0.595833	0.0148614	0.103282	0.358495	0.439709	0.0109966	0.130874	0.150693	0.605378	0.591209	0.591393	0.0052504	0.0182611	0.346902	0.426792	0.0151936	0.124747	0.103862	0.665694	0.56716	0.539093	0.0244898	0.0177384	0.401227	0.422017	3.44365	3.85909	3.11932	3.21898	4.81427	3.89355	4.42403	2.90294	4.65248
120	AUCAACAGCUCCUGGGGAUU	ATCAACAGCTCCTGGGGATTNGG	82947efa898bce7020a80ce83e9e0dfb	82947e	g82947E	+	7990	8009	8006	Env,gp41	0.104324	0.616687	0.635427	0.735188	0.496548	0.551139	0.334095	0.637983	0.578589	0.543463	0.00657778	0.814056	0.824999	0.811118	0.582351	0.690824	0.336265	0.803791	0.714515	0.647326	0.00171907	0.806679	0.721336	0.843196	0.465939	0.631599	0.336384	0.845123	0.752921	0.589735	2.08865	3.12375	1.70242	2.35584	3.1546	3.38785	2.53106	2.20045	1.80745
121	GUAGGGUCUGACUUAGAAAU	GTAGGGTCTGACTTAGAAATNGG	02e0eaa471d16ea25b266405af757c82	02e0ea	g02E0EA	+	3114	3133	3130	Pol,RT	0.506506	0.446864	0.472869	0.841004	0.781027	0.817361	0.772076	0.774385	0.701556	0.708833	0.0357069	0.165388	0.0909135	0.811356	0.683408	0.75673	0.716859	0.715933	0.548468	0.553769	0.0398413	0.153506	0.0896546	0.808185	0.693433	0.79374	0.714195	0.720025	0.548075	0.558353	4.6456	3.78179	3.78395	4.35887	5.78748	5.7717	6.33392	5.22934	4.09972
122	UAUAUGGAUGACUUGUAUGU	TATATGGATGACTTGTATGTNGG	1955518691467084765b56bd0df34293	195551	g195551	+	3096	3115	3112	Pol,RT	0.41085	0.449984	0.400546	0.240694	0.782981	0.246619	0.225699	0.327048	0.307882	0.545876	0.0381019	0.0443576	0.0449196	0.00644737	0.789875	0.00660019	0.00222648	0.0179695	0.0526428	0.385258	0.0389424	0.0400714	0.0523686	0.00655386	0.79474	0.00436408	0.00262743	0.0173261	0.0569826	0.388359	3.62993	3.48002	2.1937	3.97146	3.91889	2.55567	3.51227	3.15078	3.448
123	GCAAAUACUGGAGUAUUGUA	GCAAATACTGGAGTATTGTANGG	eb2428baea62be849119160d97e2e03d	eb2428	gEB2428	-	2715	2734	2717	Pol,RT	0.883808	0.870101	0.859596	0.895089	0.443822	0.791821	0.907271	0.624934	0.699845	0.643769	0.969204	0.943463	0.938976	0.964122	0.13569	0.914781	0.967755	0.372401	0.630903	0.511981	0.96575	0.943299	0.929788	0.963968	0.137451	0.850933	0.967936	0.374303	0.619844	0.508898	3.74779	3.28574	1.65496	2.87742	3.99909	2.12725	2.46065	2.35754	3.21654
124	GAAGGAAAAAUUUCAAAAAU	GAAGGAAAAATTTCAAAAATNGG	6738acce6c50bf53c6f102a9519a5fa9	6738ac	g6738AC	+	2679	2698	2695	Pol,RT	0.862672	0.788824	0.817548	0.728074	0.647559	0.390967	0.684254	0.770261	0.700975	0.701391	0.904664	0.803029	0.820731	0.799501	0.796737	0.304679	0.654739	0.797904	0.765602	0.788501	0.901614	0.793857	0.773744	0.782967	0.754818	0.308986	0.656964	0.792974	0.730519	0.757656	2.05206	1.98132	1.48053	1.85252	2.17284	2.0964	1.73248	1.88186	2.08711
125	UUAUAUUGAUAUCUAAUCCC	TTATATTGATATCTAATCCCNGG	ea609662feb4d3f91fe5d0682001d371	ea6096	gEA6096	-	2970	2989	2972	Pol,RT	0.231159	0.4733	0.255309	0.473858	0.813756	0.315345	0.224242	0.489016	0.423987	0.586935	0.00182422	0.0940494	0.00832676	0.107548	0.863355	0.0375849	0.00420232	0.145322	0.103639	0.441811	0.0023829	0.0856936	0.00749732	0.101312	0.834584	0.0289572	0.00416463	0.144594	0.106839	0.426999	3.76121	2.56325	1.64924	2.25351	4.11333	2.40343	4.2299	2.67208	2.49463
126	GAUAGAUGUAAAAGACACCA	GATAGATGTAAAAGACACCANGG	cb6d08b0bb7552382db6bb0c7bf26177	cb6d08	gCB6D08	+	1062	1081	1078	Gag,p17	0.590137	0.55792	0.623553	0.565281	0.194305	0.222027	0.359939	0.160822	0.297008	0.342892	0.680282	0.580566	0.645451	0.61082	0.0494221	0.119031	0.135262	0.034857	0.243968	0.274385	0.661452	0.626554	0.656056	0.569759	0.0539101	0.0764124	0.213099	0.043611	0.280265	0.278563	2.84149	3.91025	2.63842	2.46619	6.33305	3.43216	4.14855	5.13881	6.43276
127	GACAAGAUAUCCUUGAUCUG	GACAAGATATCCTTGATCTGNGG	fe201e44e2536031cfe51fb9406e7168	fe201e	gFE201E	+	28	47	44	5'LTR	0.341035	0.690225	0.681932	0.776084	0.397882	0.525234	0.573946	0.626933	0.559916	0.523804	0.0233932	0.786423	0.733554	0.798938	0.0952793	0.347936	0.598015	0.657189	0.492128	0.371393	0.0318408	0.825158	0.762603	0.797906	0.0999201	0.383531	0.703057	0.655831	0.483335	0.380504	5.16851	3.77199	4.67688	2.95962	6.10627	3.58074	3.84344	4.61395	4.24413
128	UAUUGAUAGAUAACUAUUUC	TATTGATAGATAACTATTTCNGG	27d6b98463652f012e09a80ce9c3f63a	27d6b9	g27D6B9	-	3078	3097	3080	Pol,RT	0.441381	0.077682	0.559526	0.327895	0.486224	0.387386	0.245989	0.104543	0.321076	0.401953	0.32102	0.00982148	0.502755	0.137174	0.423459	0.262172	0.0808552	0.0125137	0.16108	0.3074	0.324752	0.00902738	0.486378	0.132088	0.46504	0.282966	0.0836527	0.0143047	0.162867	0.325468	5.30585	4.96966	4.88886	5.99083	6.54487	5.96374	5.58572	4.72792	6.92745
129	AAUGGCCAUUGUUUAACCUU	AATGGCCATTGTTTAACCTTNGG	3acaa0abad51037710a614b1fbbd0cc1	3acaa0	g3ACAA0	-	2607	2626	2609	Pol,RT	0.82706	0.83559	0.759094	0.543027	0.755038	0.524082	0.720559	0.739402	0.701211	0.7273	0.8946	0.85005	0.732737	0.693312	0.78764	0.611021	0.751709	0.697081	0.739378	0.767139	0.894257	0.852283	0.721334	0.707294	0.774595	0.59466	0.757664	0.69121	0.730458	0.760167	2.68441	2.42958	2.40135	1.82406	2.24443	2.78196	1.7977	2.12269	2.03456
130	UAGGAAUACCACAUCCUGCA	TAGGAATACCACATCCTGCANGG	f613ca06cc1f9b4f53583f224a2084a0	f613ca	gF613CA	+	2824	2843	2840	Pol,RT	0.394335	0.192828	0.298177	0.658724	0.154807	0.656957	0.651983	0.108002	0.453379	0.290609	0.0298826	0.0516603	0.116736	0.678794	0.00103784	0.645174	0.604446	0.00573078	0.402356	0.162086	0.0310933	0.0521583	0.119017	0.660928	0.0020228	0.652721	0.59617	0.00585176	0.393977	0.160032	5.61484	4.22921	4.06601	4.45152	6.05324	3.94989	4.14697	4.51531	6.70884
131	ACUGUGCUGACAUUUGUACA	ACTGTGCTGACATTTGTACANGG	d0b838740ba24d27513be4d6940aba7a	d0b838	gD0B838	-	6939	6958	6941	Env,gp120	0.0166815	0.0195622	0.0158834	0.421575	0.0229265	0.0627783	0.0320818	0.0704095	0.133931	0.0843777	0.000569738	0	0.00228189	0.394335	0.00801196	0.0241058	0.00815391	0.0588709	0.108299	0.0660571	0.00133142	0	0.00143335	0.456607	0.00710757	0.024133	0.00542005	0.0351711	0.0471301	0.0658404	5.27524	5.12494	2.75407	4.16988	7.56048	6.37851	5.04624	4.65578	3.79384
132	UUUAGAAUCGCAUAACCAGC	TTTAGAATCGCATAACCAGCNGG	e9f29f12bf87c20b5d66fa9041ca2a21	e9f29f	gE9F29F	-	6885	6904	6887	Env,gp120	0.189513	0.31898	0.195846	0.286837	0.153191	0.0571134	0.434501	0.320164	0.19899	0.19997	0.189222	0.307521	0.122142	0.335762	0.118918	0.0265054	0.395661	0.311269	0.192801	0.179398	0.430243	0.53776	0.339996	0.600526	0.384079	0.0404172	0.457507	0.455606	0.390753	0.415333	3.62826	2.55036	4.04001	3.69722	5.18186	4.26077	3.37972	3.87912	3.84626
133	AACACCAUGCUAAACACAGU	AACACCATGCTAAACACAGTNGG	35ae3f4353d81e49e342a4839c75d39c	35ae3f	g35AE3F	+	1342	1361	1358	Gag,p24	0.0537455	0.085294	0.0759609	0.729504	0.1059	0.748018	0.18724	0.438079	0.414745	0.23823	0.000518784	0.000806826	0.011714	0.733247	0.058123	0.760603	0.149003	0.51198	0.385541	0.201015	0.000438596	0.00105042	0.0290698	0.770304	0.0559521	0.698151	0.130492	0.483083	0.42201	0.206829	2.42077	2.51785	2.06774	2.26528	3.7609	2.32866	2.11397	1.94582	3.27875
134	CUUGUCUCAAUAAAAGUAGG	CTTGTCTCAATAAAAGTAGGNGG	0dd1fef77d663bf4dd211458ef9c92e4	0dd1fe	g0DD1FE	+	2280	2299	2296	Gag,p6,Pol,PR	0.547839	0.242427	0.401472	0.263582	0.781747	0.31677	0.404374	0.216877	0.381637	0.544583	0.317451	0.00203917	0.12165	0.0248794	0.743848	0.0705317	0.31087	0.00115853	0.176324	0.400667	0.296599	0.00191617	0.112984	0.0204536	0.723887	0.0801806	0.311258	0.00109649	0.174598	0.388917	5.00125	7.43427	5.36809	4.13504	8.90197	4.42236	6.54519	5.01445	2.82806
135	AGUAUUUGCCAUAAAAAAGA	AGTATTTGCCATAAAAAAGANGG	4be9e9c1085aee43bdca2a041abbf28a	4be9e9	g4BE9E9	+	2726	2745	2742	Pol,RT	0.119781	0.0501613	0.0534469	0.0545902	0.752654	0.0445138	0.0521939	0.0427193	0.221877	0.398944	0.00366352	0.000745804	0.0018161	0.00197405	0.764024	0.000802737	0.00189794	0.000544947	0.181347	0.375086	0.00428477	0.000729699	0.00183722	0.00164243	0.758856	0.000520291	0.00178518	0.000517464	0.187117	0.373245	5.2289	3.73506	3.90155	3.13111	6.16743	4.4139	4.94713	4.61735	4.25887
136	CCUUGACUUUGGGGAUUGUA	CCTTGACTTTGGGGATTGTANGG	c1d545fdaf80a3c1489842c81e6139ec	c1d545	gC1D545	-	4656	4675	4658	Pol,IN	0.924175	0.755443	0.944786	0.866251	0.467386	0.892701	0.758689	0.723798	0.679276	0.657449	0.957868	0.953933	0.961694	0.818859	0.104496	0.892997	0.912447	0.957642	0.585054	0.503771	0.933306	0.957707	0.966439	0.849087	0.0767438	0.907465	0.912387	0.954713	0.530817	0.48875	1.02548	1.39483	1.54385	1.42001	2.56648	1.7678	1.67516	2.12299	1.32924
137	AGCUAGAACUGGCAGAAAAC	AGCTAGAACTGGCAGAAAACNGG	b473d40044620f728c78b4744459abdf	b473d4	gB473D4	+	3448	3467	3464	Pol,RT	0.11485	0.140851	0.171655	0.791584	0.140667	0.481521	0.106676	0.126301	0.486995	0.264552	0.00312658	0.0147871	0.0271772	0.812331	0.0122861	0.664303	0.0311086	0.0204812	0.416245	0.169214	0.00332858	0.0145224	0.023913	0.804586	0.0114059	0.69057	0.0404585	0.0206897	0.399754	0.166633	3.81732	3.0049	3.77205	3.15943	4.0007	3.91982	3.6762	4.05895	3.83795
138	CGCGGCGUCAAUAACGCUGA	CGCGGCGTCAATAACGCTGANGG	9db36f9ef15046f81d581f42600cfaeb	9db36f	g9DB36F	+	7817	7836	7833	Env,gp41	0.907315	0.858975	0.767664	0.481184	0.776946	0.32159	0.782416	0.862596	0.65466	0.732847	0.898086	0.841734	0.734863	0.404928	0.747814	0.15698	0.801811	0.840457	0.581692	0.692149	0.881735	0.843615	0.722265	0.426735	0.809164	0.171217	0.81877	0.883554	0.575057	0.72317	2.03326	1.71772	1.04916	1.77439	2.27914	2.94509	1.80875	2.7995	2.43564
139	UAGGAUCUGAUUUAGAAAUA	TAGGATCTGATTTAGAAATANGG	3990cd21e08e360865919b427262f0a9	3990cd	g3990CD	+	3115	3134	3131	Pol,RT	0.841661	0.200147	0.635707	0.520042	0.604281	0.580493	0.377786	0.479409	0.489648	0.559029	0.79897	0.0965823	0.456925	0.579357	0.682739	0.694693	0.143586	0.550195	0.509449	0.581125	0.794215	0.0847879	0.45248	0.579959	0.668043	0.711824	0.139976	0.551752	0.497056	0.571985	4.38386	3.47928	3.61664	3.69663	5.04102	5.56741	6.09947	4.97091	3.46501
140	CUUCCUGAAUUCUUUAUCUA	CTTCCTGAATTCTTTATCTANGG	56e310cd35500b9e19e9340fcf5a0c3c	56e310	g56E310	-	2908	2927	2910	Pol,RT	0.0172623	0.256316	0.0341289	0.335012	0.0403849	0.121193	0.351447	0.11749	0.165918	0.111288	0	0.134392	0.00287351	0.175182	0.00124701	0.0272843	0.205621	0.043745	0.0967491	0.0463082	0.00010142	0.135383	0.00261216	0.170385	0.00104291	0.0308647	0.20115	0.0426845	0.0973647	0.0457719	5.87847	6.16491	2.98401	6.73358	8.61906	5.54755	5.65544	5.99226	5.96637
141	UUAAAAUGGUCUUACAAUCU	TTAAAATGGTCTTACAATCTNGG	91098f247528b1831a2ac4e2927b277b	91098f	g91098F	-	1773	1792	1775	Gag,p24	0.173491	0.194779	0.485799	0.670335	0.774768	0.21473	0.633092	0.523289	0.700827	0.620543	0.0776119	0.102491	0.44326	0.644467	0.736951	0.0333898	0.558767	0.471759	0.660842	0.57142	0.113208	0.116667	0.461964	0.581127	0.69229	0.0234336	0.531511	0.484848	0.58729	0.540585	5.05153	4.27744	3.7034	5.31289	6.48183	2.97048	3.79373	4.25257	5.49933
142	UCUGUAUGUAUUGUUUUUAC	TCTGTATGTATTGTTTTTACNGG	00c68c5ca2014725d86df6324d30c5d3	00c68c	g00C68C	-	4557	4576	4559	Pol,IN	0.137795	0.0784894	0.115084	0.467693	0.0478689	0.150286	0.190673	0.13121	0.163701	0.131833	0.00477935	0.00612758	0.0177429	0.451258	0.00271965	0.0534284	0.140467	0.0370686	0.107627	0.0732715	0.0034169	0.00664574	0.0119363	0.216649	0.00165016	0.0534162	0.139439	0.0359131	0.0717451	0.0400776	4.62905	3.03827	1.30371	2.54623	5.41382	4.40948	3.12988	3.72551	4.1449
143	AUGAUAGUAGGAGGCUUGGU	ATGATAGTAGGAGGCTTGGTNGG	5c88c96dab082104e7ffbe8a1ecea12e	5c88c9	g5C88C9	+	8283	8302	8299	Env,gp41	0.0926322	0.144804	0.32029	0.600257	0.37363	0.563651	0.524934	0.150016	0.429023	0.364217	0.018587	0.0978635	0.129142	0.594817	0.368698	0.552677	0.547714	0.0427131	0.349619	0.321062	0.00676489	0.0949015	0.0662851	0.594526	0.451091	0.501399	0.599359	0.073991	0.420878	0.359714	3.93874	3.91669	2.57256	3.97505	5.01464	4.05729	3.38909	4.54427	2.75118
144	UAUUACUUCUGUUAGUGCUU	TATTACTTCTGTTAGTGCTTNGG	7b2fc8366e36d54df1a5d73d53d779c8	7b2fc8	g7B2FC8	-	3409	3428	3411	Pol,RT	0.0722679	0.26781	0.26371	0.472734	0.241709	0.218691	0.0885756	0.209787	0.268502	0.26466	0.000554947	0.0143832	0.015661	0.298017	0.0173093	0.0832003	0.00199621	0.00898405	0.0788118	0.0575066	0.000399467	0.0135498	0.0145858	0.28924	0.0188004	0.0594632	0.00187032	0.00869565	0.0722985	0.0556436	6.28788	4.13558	4.49846	5.70547	6.65551	4.31503	4.20804	4.81946	4.9171
145	ACAGUGUCAAUAGGACUAAU	ACAGTGTCAATAGGACTAATNGG	1c7802be15b259676e6f1c65bb77c798	1c7802	g1C7802	-	2553	2572	2555	Pol,RT	0.880853	0.577049	0.50432	0.627426	0.440132	0.485127	0.617671	0.575707	0.482634	0.516189	0.92126	0.67504	0.471474	0.824777	0.201799	0.582726	0.805917	0.710139	0.486321	0.445761	0.911846	0.656312	0.476567	0.813366	0.175762	0.566145	0.781044	0.684037	0.471732	0.427535	3.27965	3.77025	2.29216	3.14027	3.13328	2.77219	2.25169	1.56028	2.94474
146	AUAAACAUGUGGCAGGGGGU	ATAAACATGTGGCAGGGGGTNGG	ae91fa7de730ade75588eebe9f0d8ca9	ae91fa	gAE91FA	+	7494	7513	7510	Env,gp120	0.443752	0.488637	0.408821	0.500617	0.803911	0.615058	0.415016	0.329552	0.583963	0.631766	0.577592	0.600432	0.52421	0.553329	0.846993	0.848296	0.544405	0.0150898	0.646856	0.684764	0.551113	0.649282	0.447423	0.686226	0.91685	0.88117	0.589261	0.0120192	0.744198	0.73882	3.38389	3.89481	2.68021	2.41922	5.20578	2.7035	3.64413	2.65226	2.9587
147	GUACCAGUAAAAUUAAAACC	GTACCAGTAAAATTAAAACCNGG	19a52b20a6d5b6004a497b9f0b4e9a44	19a52b	g19A52B	+	2571	2590	2587	Pol,RT	0.247328	0.297315	0.290151	0.405583	0.373192	0.41844	0.342337	0.368664	0.370476	0.356606	0.0246173	0.0608109	0.0546766	0.0777324	0.0584698	0.114565	0.0809224	0.0537538	0.0600199	0.060391	0.0223163	0.0596631	0.0541779	0.070764	0.0575259	0.107328	0.0791452	0.0524327	0.0611658	0.0586945	2.17711	1.70472	1.36621	2.02518	2.05182	2.37883	1.80774	1.80384	2.2032
148	AGAAGAGAGCUUCAGGUUUG	AGAAGAGAGCTTCAGGTTTGNGG	47951e13426e36fe9077dba18f63331b	47951e	g47951E	+	2166	2185	2182	Gag,p6,Pol	0.0379586	0.0303854	0.0162177	0.433859	0.103568	0.134057	0.0672644	0.0248077	0.222511	0.134433	0.0172795	0	0	0.411943	0.00104245	0.00204668	0	0	0.210256	0.0725378	0.00910036	0.000273523	0	0.501287	0.000441155	0.000962001	0	0.000988701	0.234674	0.0851384	10.7819	12.0451	11.6744	9.63571	11.6407	8.22559	11.3407	6.27367	15.2545
149	UUAGGAAUACCACAUCCUGC	TTAGGAATACCACATCCTGCNGG	ea9c35e68fd2f184613b83df5bccc3f2	ea9c35	gEA9C35	+	2823	2842	2839	Pol,RT	0.475266	0.1706	0.331566	0.525986	0.188332	0.593996	0.643279	0.111754	0.436112	0.292808	0.260095	0.0115775	0.126021	0.326932	0.0493645	0.639464	0.587803	0.00931513	0.321899	0.143838	0.260904	0.0123318	0.132893	0.333367	0.0429601	0.522498	0.570574	0.00936454	0.312431	0.138219	6.41532	4.32254	4.35491	5.39685	7.44898	4.36129	4.53821	5.68858	7.02981
150	AGUAGAAAUUUGUACAGAAA	AGTAGAAATTTGTACAGAAANGG	478d79e3c594140573284b27dc7c44ab	478d79	g478D79	+	2651	2670	2667	Pol,RT	0.035847	0.0940107	0.096138	0.654504	0.0241913	0.221784	0.122884	0.170664	0.16138	0.140382	0.00188495	0.0080819	0.00750812	0.603915	0.000719696	0.0561401	0.0238756	0.025232	0.0808772	0.0858935	0.00205892	0.0082977	0.00692557	0.613215	0.000696794	0.0675913	0.0234043	0.0261348	0.078226	0.0870549	3.71982	3.48585	3.2911	3.79901	4.41735	3.72653	4.79644	3.9218	4.56574
151	UUCAUUCAGCUGUACUAUUA	TTCATTCAGCTGTACTATTANGG	4c21f2b20a030a5502792cca54101542	4c21f2	g4C21F2	-	7075	7094	7077	Env,gp120	0.16641	0.241928	0.25657	0.536944	0.0745805	0.407523	0.244661	0.323353	0.35234	0.216517	0.0027942	0.0141003	0.0634915	0.465196	0.0397924	0.330906	0.052612	0.173367	0.226299	0.122637	0.0292819	0.0086328	0.0556543	0.481187	0.0162214	0.277809	0.0592824	0.126623	0.180178	0.105564	12.5988	7.17662	3.73455	11.3336	11.3508	5.9646	6.17394	9.06766	6.13993
152	CUGUUUAUUCAUUUCAGAAU	CTGTTTATTCATTTCAGAATNGG	d2cdf4836db2bd1ca1e9ade20c688dc7	d2cdf4	gD2CDF4	+	5760	5779	5776	Vpr	0.670106	0.67835	0.640333	0.859692	0.567282	0.605247	0.831896	0.817884	0.75567	0.657395	0.876731	0.863984	0.842965	0.872235	0.589349	0.665033	0.874619	0.932394	0.827247	0.729662	0.887687	0.815315	0.838225	0.858988	0.819706	0.640805	0.917882	0.967386	0.839026	0.834112	4.52378	4.61033	1.24139	2.62323	5.23737	3.16828	3.15577	4.43427	2.30216
153	AUUUUUGGUUUCCAUUUCCC	ATTTTTGGTTTCCATTTCCCNGG	25323547f1919d4ea100cbabab371286	253235	g253235	-	2370	2389	2372	Pol,PR	0.608232	0.586924	0.605649	0.471024	0.580656	0.611099	0.583136	0.599546	0.598643	0.575413	0.857327	0.773767	0.792481	0.279179	0.711388	0.827361	0.679723	0.809266	0.631557	0.679343	0.779897	0.765976	0.779169	0.296496	0.69752	0.812855	0.681074	0.79662	0.625602	0.66734	1.52127	2.03329	1.3402	1.60438	2.87586	1.35461	2.60902	2.64297	1.65139
154	GUGCUGCCACAGGGAUGGAA	GTGCTGCCACAGGGATGGAANGG	ed447e9e791cb7bb2f6878d7e57597ca	ed447e	gED447E	+	2991	3010	3007	Pol,RT	0.946186	0.6411	0.607939	0.643582	0.670286	0.612035	0.590723	0.636946	0.608136	0.66318	0.974465	0.817166	0.594879	0.807469	0.845215	0.794571	0.770486	0.833066	0.610465	0.793691	0.961552	0.832299	0.61343	0.81026	0.835191	0.789058	0.770016	0.830847	0.607302	0.791173	2.78615	2.10627	2.50144	1.76681	2.10467	2.71898	2.2081	1.65506	1.31496
155	UUUAUGUCCACAAAUUUCUA	TTTATGTCCACAAATTTCTANGG	dc3222f16d2812ad0916f44a393aa927	dc3222	gDC3222	-	2443	2462	2445	Pol,PR	0.0678554	0.0843254	0.0970807	0.459454	0.106979	0.320812	0.442928	0.0497676	0.343872	0.173862	0.000952138	0.00292284	0.0054882	0.39454	0.000303479	0.22394	0.154505	0.0082713	0.261845	0.0825192	0.000748984	0.00324977	0.00460829	0.403676	0.000247618	0.217375	0.151038	0.00814815	0.251073	0.0822319	3.21247	2.54911	2.3302	4.47869	8.94367	5.38354	5.83194	5.95603	7.58217
156	GGCUGUGGAAAGAUACCUAA	GGCTGTGGAAAGATACCTAANGG	9f5ef33990a2e82b8ff19c783c30e841	9f5ef3	g9F5EF3	+	7967	7986	7983	Env,gp41	0.607824	0.600257	0.735857	0.595221	0.632781	0.472533	0.768986	0.689256	0.554736	0.626096	0.499388	0.652583	0.730116	0.548909	0.627677	0.338815	0.719626	0.641433	0.530357	0.607294	0.540647	0.591284	0.718476	0.668466	0.636609	0.319355	0.665948	0.679365	0.646332	0.634752	3.91947	2.30728	4.115	3.46911	3.78451	2.69725	3.7754	4.31527	2.7178
157	CUAUAAAAGAUGGAUAAUCC	CTATAAAAGATGGATAATCCNGG	0c88e91be190f08310629bd9e0e3a101	0c88e9	g0C88E9	+	1572	1591	1588	Gag,p24	0.560278	0.397186	0.731619	0.648251	0.375358	0.311718	0.0524079	0.766194	0.456199	0.478707	0.170484	0.265494	0.678223	0.540001	0.0135928	0.120301	0	0.687044	0.247329	0.23043	0.167958	0.26219	0.703148	0.51145	0.0247216	0.0652164	0	0.691777	0.226633	0.230952	3.33222	3.59067	2.44821	3.07913	4.16038	2.60068	2.40291	4.26861	3.45304
158	AGCUAUGUGUUGUAAUUUCU	AGCTATGTGTTGTAATTTCTNGG	3e836c541e9d9a5041d08cfacd0377ff	3e836c	g3E836C	-	7331	7350	7333	Env,gp120	0.0921631	0.0923441	0.154525	0.278193	0.676473	0.456323	0.435345	0.472155	0.625133	0.476537	0.00689061	0.0542986	0.0852504	0.0171193	0.641168	0.493673	0.126436	0.371051	0.561036	0.401973	0.00744048	0.0470588	0.0649822	0.0137573	0.681061	0.62277	0.103478	0.397216	0.668641	0.432972	4.31409	4.20696	3.02248	2.65368	9.08922	4.11114	3.84866	7.29615	2.06842
159	AGGCCAAAUGAGAGAACCAA	AGGCCAAATGAGAGAACCAANGG	97809c30f87a8f92235265758c1a9e11	97809c	g97809C	+	1464	1483	1480	Gag,p24	0.355096	0.47633	0.566359	0.562845	0.642729	0.696474	0.235958	0.399845	0.569969	0.577538	0.0677903	0.322711	0.643169	0.705872	0.623638	0.690052	0.0153877	0.462073	0.556574	0.566586	0.0798589	0.326105	0.688117	0.728382	0.648129	0.671118	0.0140281	0.443548	0.589867	0.588203	1.85402	1.7724	1.53205	1.32442	2.81755	1.77878	3.33452	1.41933	3.3791
160	CCUUUAGAGACUAUGUAGAC	CCTTTAGAGACTATGTAGACNGG	4a9604b30957d179e9b9eb3f181c3b9b	4a9604	g4A9604	+	1664	1683	1680	Gag,p24	0.278602	0.116086	0.2343	0.55524	0.508137	0.294498	0.822608	0.123097	0.550043	0.425799	0.042574	0.00472897	0.0486549	0.477185	0.426223	0.0695749	0.80125	0.0154823	0.462759	0.318084	0.0539645	0.0095613	0.0421172	0.564667	0.361258	0.0407941	0.814928	0.0131086	0.454282	0.297049	4.21337	4.04762	2.16096	2.80527	6.49084	2.3987	3.92537	3.38361	3.25657
161	UGAAGAAGCAGAAUUAGAAU	TGAAGAAGCAGAATTAGAATNGG	ccf11a1b24b8bcdd2f1fd5ae02fb4488	ccf11a	gCCF11A	+	3437	3456	3453	Pol,RT	0.118747	0.327757	0.329958	0.0177658	0.332636	0.0559543	0.190386	0.142804	0.170279	0.249093	0.0763701	0.404613	0.412972	0.00137192	0.308862	0.0161634	0.011147	0.104996	0.138689	0.241167	0.0951516	0.402539	0.373126	0.00113273	0.253248	0.0132919	0.0196694	0.103193	0.135821	0.211592	3.79351	3.38833	3.87179	2.99805	4.78813	3.32366	4.49183	3.66667	4.20249
162	AGUUAGUGGGAAAAUUGAAU	AGTTAGTGGGAAAATTGAATNGG	868acd3cfd97b58da6abe4c7ce235444	868acd	g868ACD	+	3325	3344	3341	Pol,RT	0.205522	0.235983	0.220473	0.782721	0.14889	0.656018	0.198065	0.26133	0.389231	0.286114	0.0658687	0.0591347	0.048571	0.774376	0.0773075	0.702374	0.0485044	0.0870079	0.318786	0.198237	0.0538539	0.0581178	0.0498067	0.676944	0.0755483	0.7289	0.047619	0.0849361	0.304573	0.184218	1.90987	2.04252	1.09061	1.65604	2.73915	2.2919	1.35324	1.63392	2.08279
163	AGGGGACCCGACAGGCCCGA	AGGGGACCCGACAGGCCCGANGG	e25626e43c5a44b3bda49fbd7fac5b64	e25626	gE25626	+	8397	8416	8413	Tat2,Rev2,Env,gp41	0.378154	0.222708	0.194571	0.84412	0.204321	0.888439	0.782134	0.395259	0.432642	0.345171	0.291564	0.0745342	0.0535569	0.851642	0.0882353	0.886516	0.848485	0.320784	0.362652	0.251306	0.317316	0.0527638	0.117209	0.885054	0.104577	0.834175	0.840491	0.373377	0.2559	0.2593	5.60711	3.23765	4.07195	3.93681	6.00614	3.10112	2.65681	4.95128	5.49043
164	GUUCGCAUUUUGGACCAACA	GTTCGCATTTTGGACCAACANGG	895b007cc6cd6e3b37dfcc7b629a9570	895b00	g895B00	-	1751	1770	1753	Gag,p24	0.105894	0.323614	0.244959	0.710827	0.76276	0.809732	0.74395	0.751205	0.59475	0.618248	0.000659631	0.0391436	0.0494977	0.652424	0.738605	0.807808	0.707922	0.69657	0.484381	0.538293	0.000694123	0.0647496	0.0459632	0.705999	0.74291	0.874082	0.714575	0.693746	0.563712	0.558132	2.76343	2.68791	2.20259	2.58683	3.73413	2.88573	2.68436	3.82391	2.68791
165	GAAAGAUUGUACUGAGAGAC	GAAAGATTGTACTGAGAGACNGG	defe832a93596cf3a40eb8286d846863	defe83	gDEFE83	+	2058	2077	2074	Gag,p7	0.363299	0.526185	0.365979	0.730302	0.396792	0.48247	0.369886	0.276347	0.5016	0.449518	0.0341669	0.498921	0.0534997	0.705834	0.283828	0.0662578	0.0294118	0.0674321	0.32866	0.302115	0.0396955	0.514871	0.05744	0.741609	0.255076	0.0370715	0.0316456	0.0676923	0.300834	0.291412	0.807224	1.90898	1.14152	1.05478	2.42973	0.713245	0.634579	1.15861	1.89615
166	AUCUGCUCCUGUGUCUAAUA	ATCTGCTCCTGTGTCTAATANGG	d7114741b5fc5998d29a8f263b17b81b	d71147	gD71147	-	2320	2339	2322	Pol,PR	0.235712	0.764381	0.276483	0.247501	0.0797623	0.233757	0.233521	0.597665	0.289509	0.231878	0.0142314	0.754228	0.0789371	0.0509787	0.00158717	0.034423	0.0278863	0.500359	0.123911	0.111172	0.0149713	0.753755	0.0755051	0.0436337	0.00181223	0.0283544	0.0271739	0.506416	0.119519	0.109707	1.13604	1.94712	0.656157	1.45883	1.78077	1.18665	1.27308	1.23579	1.63063
167	AGAAAAAAGAUAGUACUAAA	AGAAAAAAGATAGTACTAAANGG	e189e64c0d0dcbb6407a69e8713ee738	e189e6	gE189E6	+	2740	2759	2756	Pol,RT	0.130164	0.79234	0.270315	0.527731	0.223207	0.442156	0.518231	0.57318	0.406641	0.346628	0.00241451	0.814171	0.121031	0.56684	0.00136855	0.115838	0.572097	0.639876	0.308117	0.212318	0.00242489	0.821647	0.116307	0.541128	0.00172368	0.125015	0.570411	0.622699	0.303195	0.208425	3.34696	2.14015	2.88049	1.35674	3.41633	2.14397	3.20525	2.37381	3.0178
168	GAGACCUUCAGACCUGGAGG	GAGACCTTCAGACCTGGAGGNGG	45ffc719ea7fac5404e7fe552bb1edcd	45ffc7	g45FFC7	+	7620	7639	7636	Env,gp120	0.705737	0.569201	0.550534	0.544686	0.524601	0.693252	0.293632	0.457113	0.550633	0.545448	0.733223	0.638435	0.5446	0.509095	0.521428	0.707621	0.0648033	0.379888	0.538053	0.540107	0.776205	0.604078	0.599448	0.558273	0.535211	0.693914	0.0628457	0.434137	0.619618	0.568025	3.61196	4.29207	4.09382	2.80463	4.61911	4.07395	4.44556	4.26956	2.99528
169	AUAUAAAUUUGCCAGGAAAA	ATATAAATTTGCCAGGAAAANGG	0714c5a2ee440cf617dc026869cd7da9	0714c5	g0714C5	+	2356	2375	2372	Pol,PR	0.87828	0.661022	0.726673	0.267386	0.606673	0.595896	0.631061	0.698906	0.500933	0.589912	0.903095	0.742606	0.813128	0.135631	0.611178	0.690943	0.66981	0.773778	0.468731	0.595557	0.879007	0.741324	0.796045	0.130817	0.611396	0.673776	0.663384	0.775875	0.465375	0.591212	1.52127	2.03329	1.3402	1.60438	2.87586	1.35461	2.60902	2.64297	1.65139
170	GUUGGGGUCUGUGGGUACAC	GTTGGGGTCTGTGGGTACACNGG	fab2366c90f4589a65fc1fbb752f1910	fab236	gFAB236	-	6445	6464	6447	Env,gp120	0.894245	0.713548	0.767407	0.819131	0.793294	0.25272	0.384772	0.738198	0.734047	0.767345	0.870688	0.713946	0.74637	0.829409	0.764266	0.0492619	0.38934	0.674339	0.709252	0.74079	0.901261	0.519755	0.734608	0.841354	0.777519	0.043165	0.36236	0.64049	0.713427	0.732224	3.73683	3.41199	1.52254	3.50256	4.21109	3.22564	5.02499	3.16145	3.16842
171	GUCAAAAGAGACCUUUGGAC	GTCAAAAGAGACCTTTGGACNGG	a85c55ec53567c4df41534a83a26048c	a85c55	gA85C55	-	6838	6857	6840	Env,gp120	0.117227	0.0865078	0.121011	0.300529	0.673982	0.052897	0.0626147	0.0759064	0.294386	0.410772	0.00362342	0	0.00505342	0.168135	0.633752	0.004353	0.00531134	0	0.140888	0.330759	0.00081367	0	0.0109341	0.131703	0.678346	0.00159744	0.00298507	0	0.145787	0.347989	5.03721	4.75932	2.40212	4.24103	7.13389	5.27611	6.16669	5.00213	4.88144
172	UCUGAUGUUUCUAACAGGCC	TCTGATGTTTCTAACAGGCCNGG	5b253888da8751d836bae85cd636b68d	5b2538	g5B2538	-	934	953	936	Gag,p17	0.165191	0.0967032	0.0643686	0.573645	0.158573	0.193857	0.0949243	0.0453665	0.167141	0.190941	0.00696867	0.00175755	0.00161992	0.486644	0.0177624	0.037059	0.00712107	0	0.0499081	0.0739169	0.00733164	0.00768765	0.00488213	0.435522	0.0255376	0.0527285	0.0138229	0	0.0396708	0.0715982	4.03287	5.11754	3.47613	4.08754	5.77685	5.0173	5.54775	6.06337	4.51637
173	GGAAGAAUCGAAGAAGAAGG	GGAAGAATCGAAGAAGAAGGNGG	f4f04c86c72843441a955339631158f9	f4f04c	gF4F04C	+	8415	8434	8431	Tat2,Rev2,Env,gp41	0.343374	0.0788805	0.109008	0.347025	0.629122	0.206501	0.100521	0.149834	0.355759	0.419634	0.253887	0.0375573	0.103801	0.0910525	0.647216	0	0.034398	0.101424	0.256559	0.370377	0.247013	0.0410836	0.228678	0.0939523	0.753781	0.00578767	0.0378788	0.115672	0.420876	0.450464	4.1929	2.96275	2.91318	3.18736	5.13423	3.45789	3.8223	4.20026	5.13646
174	AAUAGUCAUCUAUCAAUAUA	AATAGTCATCTATCAATATANGG	51dfd3a35d8f8673157cd9ac20715ce7	51dfd3	g51DFD3	+	3080	3099	3096	Pol,RT	0.174222	0.299701	0.214896	0.182705	0.664131	0.170233	0.151847	0.185809	0.207278	0.421112	0.0169059	0.0576073	0.0602442	0.0288715	0.681061	0.0248882	0.00937863	0.0186757	0.0572625	0.339773	0.0164973	0.0670256	0.0649858	0.0247404	0.707288	0.0177506	0.00964843	0.0180373	0.0597751	0.352725	2.95744	3.53347	2.2106	2.89988	3.79933	2.54526	2.96634	2.97945	3.67641
175	GGACAAACAUUCUAUGCAAC	GGACAAACATTCTATGCAACNGG	6f0570215e84157921b57befa984faf6	6f0570	g6F0570	-	218	237	220	5'LTR	0.0597787	0.470064	0.514438	0.115518	0.598975	0.169778	0.394387	0.398385	0.301549	0.441138	0.00238667	0.477246	0.566267	0.00237257	0.557032	0.106445	0.273964	0.148628	0.198075	0.386335	0.00223205	0.456531	0.554133	0.00520915	0.596448	0.115377	0.247004	0.147605	0.319445	0.414475	5.16539	10.235	4.82177	6.43634	10.1512	6.43921	7.2678	6.09004	8.29184
176	UACAUGGAUGAUUUAUAUGU	TACATGGATGATTTATATGTNGG	1fefa74cabec0133886d0f82785bef6b	1fefa7	g1FEFA7	+	3096	3115	3112	Pol,RT	0.604577	0.629991	0.570114	0.592499	0.429962	0.60331	0.566505	0.715841	0.620675	0.526694	0.842653	0.72595	0.740915	0.700089	0.186459	0.742896	0.644655	0.778924	0.755897	0.484561	0.844873	0.746953	0.733998	0.705057	0.196108	0.766628	0.657033	0.768267	0.753069	0.490648	3.62993	3.48002	2.1937	3.97146	3.91889	2.55567	3.51227	3.15078	3.448
177	GAAAAUCUGGCCUUCCCACA	GAAAATCTGGCCTTCCCACANGG	376e0191cb2bcb526c641ec2468b3678	376e01	g376E01	+	2094	2113	2110	Gag,p1,Pol	0.29186	0.251663	0.146789	0.620196	0.606337	0.417999	0.520892	0.346445	0.491401	0.487647	0.104221	0.0935294	0.0350287	0.649438	0.595297	0.330787	0.43786	0.127171	0.413873	0.431592	0.110421	0.0900099	0.0471984	0.651128	0.583693	0.266527	0.447619	0.124157	0.431195	0.427618	3.89035	3.79914	4.22976	4.07333	5.03262	5.39262	4.08811	4.32146	4.41622
178	CCCCUCGUCACAAUAAAGAU	CCCCTCGTCACAATAAAGATNGG	4ed089720c8d3db52e101eeea6a3709b	4ed089	g4ED089	+	2277	2296	2293	Gag,p6,Pol,PR	0.422005	0.149528	0.258553	0.598272	0.236782	0.493941	0.196884	0.161073	0.395151	0.30497	0.268877	0.00265369	0.0884489	0.543362	0.0398483	0.459685	0.0551954	0.00699604	0.282272	0.149369	0.253201	0.00296319	0.0850104	0.587668	0.0381575	0.500224	0.0556303	0.0069808	0.286352	0.154294	5.71015	7.8128	5.84	4.82084	10.3654	5.66259	7.53287	6.07875	3.54825
179	AUUCUACUACUCCCUGACUU	ATTCTACTACTCCCTGACTTNGG	b0486f07a5d9ea540d014023cbae4dcd	b0486f	gB0486F	-	4667	4686	4669	Pol,IN	0.642623	0.251	0.615207	0.696471	0.888206	0.63656	0.684119	0.177368	0.693747	0.714084	0.827481	0.208155	0.839913	0.849407	0.900349	0.786733	0.915447	0.0839032	0.808887	0.780396	0.819816	0.204717	0.846875	0.823116	0.890376	0.789795	0.911491	0.0816768	0.81012	0.772684	3.3678	2.37908	2.44115	2.4637	4.91932	3.39169	1.67685	3.34668	2.88873
180	GCUUAGGCAUUUCCUAUGGC	GCTTAGGCATTTCCTATGGCNGG	1c9acd4fcaeb0930504d746bd5f790a2	1c9acd	g1C9ACD	+	5955	5974	5971	Tat1,Rev1	0.453562	0.656936	0.652715	0.57742	0.857137	0.634003	0.602204	0.668232	0.629041	0.726154	0.535347	0.928769	0.917614	0.660828	0.839785	0.888651	0.87201	0.964323	0.719696	0.811988	0.572869	0.940945	0.945406	0.675238	0.923362	0.947735	0.917241	0.98524	0.730713	0.862393	2.72183	0.517847	0.92477	2.64887	3.35146	2.51648	1.27647	1.62217	2.15788
181	CUAAUUUUUUAGGGAAAAUC	CTAATTTTTTAGGGAAAATCNGG	790be48df96114600b593c24b685c975	790be4	g790BE4	+	2081	2100	2097	Gag,p7,p1,Pol	0.208139	0.320664	0.26506	0.508448	0.321778	0.228456	0.276038	0.373154	0.421994	0.342161	0.0284305	0.110467	0.0931281	0.44284	0.155464	0.0660339	0.0253165	0.168842	0.332437	0.18893	0.0291333	0.0996979	0.108719	0.459868	0.164997	0.0449421	0.0243902	0.174453	0.336607	0.196324	3.34802	3.48193	4.13857	3.54415	6.04981	4.64572	2.86318	3.06291	4.11798
182	GCGAGAGCGUCAGUAUUAAG	GCGAGAGCGTCAGTATTAAGNGG	16fee3d4e3227188afc2bf2c15f49761	16fee3	g16FEE3	+	796	815	812	Gag,p17	0.801644	0.511613	0.638113	0.301691	0.396677	0.544677	0.763629	0.117625	0.450838	0.43907	0.773883	0.562875	0.645261	0.29189	0.395775	0.5259	0.776946	0.0932167	0.444279	0.438508	0.783591	0.653459	0.814268	0.412915	0.538291	0.76363	0.798167	0.141207	0.543082	0.563116	4.11304	6.2486	2.9519	5.1179	6.4064	3.82818	4.35622	5.27416	4.6907
183	ACAAUGUGCUUCCACAGGGA	ACAATGTGCTTCCACAGGGANGG	cfaeeb77cc75adfd8d1dc9ecde5a8c44	cfaeeb	gCFAEEB	+	2986	3005	3002	Pol,RT	0.468591	0.864852	0.861017	0.854594	0.775471	0.848165	0.839033	0.85004	0.849649	0.797744	0.252489	0.868577	0.903957	0.86134	0.831275	0.890492	0.907961	0.868491	0.86459	0.821696	0.239376	0.85933	0.898884	0.861649	0.839466	0.900875	0.907572	0.864591	0.859729	0.823224	2.65478	1.93257	2.47437	1.11484	1.874	2.43031	2.45178	1.51038	1.03967
184	AUAUUCAUAAUGAUAGUAGG	ATATTCATAATGATAGTAGGNGG	119e8ee2969165894b35aea481452361	119e8e	g119E8E	+	8274	8293	8290	Env,gp41	0.500777	0.512321	0.670081	0.511368	0.415055	0.723137	0.315915	0.396766	0.421915	0.472426	0.409396	0.49372	0.675658	0.422006	0.306244	0.698794	0.0989375	0.386362	0.28107	0.38852	0.711836	0.501558	0.682468	0.708006	0.706924	0.7573	0.119929	0.46392	0.480684	0.652612	4.06901	4.26997	2.95634	5.00584	4.28354	3.40423	3.16437	4.80519	3.51719
185	GAGAACUCAAGACUUCUGGG	GAGAACTCAAGACTTCTGGGNGG	976ad7f669268d734ccb1cec76ec4bd4	976ad7	g976AD7	+	2795	2814	2811	Pol,RT	0.0422258	0.766876	0.116205	0.24423	0.127974	0.260116	0.128032	0.704377	0.177219	0.221187	0.000128863	0.769717	0.0133696	0.0523866	0.0152492	0.0806531	0.0123868	0.741222	0.0715771	0.118431	0.000139315	0.783047	0.013291	0.0476235	0.0128837	0.101728	0.0148535	0.739127	0.0725309	0.118368	2.57718	3.3018	1.48557	3.25025	3.28792	3.21218	2.39813	2.61083	3.60358
186	CUAGGGAUUUGGGGCUGCUC	CTAGGGATTTGGGGCTGCTCNGG	025347cb78fb414ee6be6a4329f56436	025347	g025347	+	8001	8020	8017	Env,gp41	0.420756	0.804544	0.776634	0.105818	0.73673	0.0668914	0.528053	0.849514	0.530195	0.617993	0.00940564	0.778655	0.756251	0.0615627	0.643739	0.00609213	0.273668	0.828868	0.459653	0.532162	0.0168951	0.783428	0.70167	0.0632611	0.651637	0.00896528	0.265033	0.86045	0.576483	0.544528	2.05903	2.20827	3.17604	2.73543	3.39012	2.8566	2.16953	2.97422	2.609
187	GGAGUGUUGUAUGGAUUUUC	GGAGTGTTGTATGGATTTTCNGG	3cce69874ce909da33270bc9331490e6	3cce69	g3CCE69	-	2706	2725	2708	Pol,RT	0.860447	0.885505	0.898674	0.871078	0.588202	0.870384	0.902707	0.874748	0.783105	0.734089	0.917793	0.920873	0.939836	0.918743	0.747859	0.91978	0.940786	0.926602	0.842638	0.834213	0.914314	0.92273	0.930991	0.917417	0.748665	0.857118	0.941189	0.925022	0.834124	0.830865	2.73875	3.16872	2.23416	2.52846	3.83289	2.35826	2.12501	2.26187	3.21396
188	CAUCUAAUUUGUCCUCUGAU	CATCTAATTTGTCCTCTGATNGG	89bfc0bc0fbd873a8058bceda39f4dbd	89bfc0	g89BFC0	-	7539	7558	7541	Env,gp120	0.071895	0.0137698	0.0211841	0.303662	0.0355826	0.0697155	0.02527	0.0213469	0.0656441	0.0700158	0.00155448	0	0	0.205868	0	0.00242527	0	0	0.023174	0.0273985	0.00513149	0	0	0.262385	0.000837561	0.000598086	0	0	0.0178272	0.0342275	12.5609	7.83136	9.47451	8.89743	17.7453	12.2384	10.1476	11.714	9.68505
189	GAGAAAAUUAGUAGAUUUCA	GAGAAAATTAGTAGATTTCANGG	15debf5a21b1af8c84d620ca8258f309	15debf	g15DEBF	+	2762	2781	2778	Pol,RT	0.168821	0.287499	0.333197	0.285022	0.800192	0.26461	0.18469	0.196803	0.432026	0.533676	0.016932	0.0774099	0.259738	0.0860063	0.779985	0.0650396	0.0260175	0.0222345	0.309937	0.441547	0.0200197	0.0686204	0.238122	0.0794508	0.773741	0.0512396	0.0254388	0.0222529	0.303982	0.434141	3.76283	2.74671	2.16837	3.26869	4.72698	2.87467	3.11472	3.38897	3.17621
190	ACAUAAAUUUGCCAGGAAAA	ACATAAATTTGCCAGGAAAANGG	6f0ce14a173fdbfcfce3b889b4b1215b	6f0ce1	g6F0CE1	+	2356	2375	2372	Pol,PR	0.804244	0.618364	0.777311	0.252027	0.57063	0.544288	0.695184	0.641362	0.501795	0.565603	0.883262	0.621878	0.817416	0.063946	0.547441	0.440144	0.678712	0.622375	0.428823	0.529437	0.88291	0.623499	0.80632	0.0575318	0.550695	0.410418	0.676479	0.624965	0.43009	0.528584	1.52127	2.03329	1.3402	1.60438	2.87586	1.35461	2.60902	2.64297	1.65139
191	CCAGCCAAACUACUCUGGAA	CCAGCCAAACTACTCTGGAANGG	6eade4caf40d96c0a436ad523a635c62	6eade4	g6EADE4	+	4941	4960	4957	Pol,IN	0.795711	0.538829	0.697291	0.189588	0.795631	0.253544	0.589489	0.64792	0.565911	0.646373	0.860316	0.570265	0.744741	0.0190125	0.819707	0.067294	0.849257	0.709197	0.583107	0.648754	0.889401	0.581175	0.645843	0.0184567	0.815261	0.0541095	0.852	0.718352	0.574264	0.638109	1.46314	1.08138	0.385901	0.857314	1.35582	0.612018	0.584673	0.511902	1.42423
192	UGAUUGUGUGGCAAGUAGAC	TGATTGTGTGGCAAGTAGACNGG	f390e36b22c2cbeb3b90d0c3241ec4ab	f390e3	gF390E3	+	5063	5082	5079	Pol,IN,Vif	0.47251	0.547654	0.662675	0.91865	0.524734	0.840301	0.477235	0.49455	0.507975	0.590642	0.0522034	0.198353	0.421191	0.894525	0.171551	0.780164	0.0658176	0.103698	0.165274	0.292302	0.068598	0.213072	0.313898	0.886131	0.0676782	0.851711	0.0613811	0.076368	0.147608	0.232819	2.51612	3.42091	1.71442	3.36423	4.22873	2.89413	3.01174	2.99769	2.20869
193	AUUCUACUACUCCUUGACUU	ATTCTACTACTCCTTGACTTNGG	0b5308426827fd80e63494439bb3efb3	0b5308	g0B5308	-	4667	4686	4669	Pol,IN	0.879236	0.343455	0.84688	0.781353	0.318082	0.826762	0.916095	0.241969	0.637936	0.505922	0.879129	0.222606	0.878342	0.761387	0.0852618	0.842982	0.925203	0.111317	0.548037	0.374192	0.869982	0.218216	0.877169	0.761868	0.0637742	0.834562	0.927019	0.1083	0.508242	0.358916	3.3678	2.37908	2.44115	2.4637	4.91932	3.39169	1.67685	3.34668	2.88873
194	CCAUCCUAUUUGUUCCUGAA	CCATCCTATTTGTTCCTGAANGG	e8db27525d4a4b92caa18553bb8a8e71	e8db27	gE8DB27	-	1517	1536	1519	Gag,p24	0.266885	0.280567	0.193698	0.682962	0.487161	0.676726	0.301748	0.148845	0.415795	0.434366	0.0184078	0.0308757	0.0253264	0.666793	0.549113	0.699579	0.121078	0.0107359	0.36812	0.399825	0.0199317	0.0290581	0.0284279	0.674796	0.473243	0.728869	0.0893617	0.00941176	0.402987	0.369754	4.79867	3.73309	2.23088	2.58303	5.22321	3.08407	3.42495	2.88013	4.27521
195	UUUUUCUUUUUUAAUCCUGC	TTTTTCTTTTTTAATCCTGCNGG	dcbbbf03f2cb9f90c22b0f30ddaf43f9	dcbbbf	gDCBBBF	-	2841	2860	2843	Pol,RT	0.5283	0.497618	0.223281	0.261402	0.254949	0.172328	0.255269	0.186454	0.304546	0.285545	0.629383	0.28339	0.126494	0.0727524	0.067259	0.0212411	0.07385	0.0543936	0.15947	0.128135	0.622331	0.252731	0.118143	0.0782298	0.0486638	0.014667	0.0753307	0.0529387	0.133166	0.113623	4.68146	3.99381	3.86385	3.42441	5.24665	3.91433	4.32687	4.22796	4.85259
196	UGUAAUAAUAAGACAUUCAA	TGTAATAATAAGACATTCAANGG	e73dab4ab85a1b41e16da1b61bccc9c6	e73dab	gE73DAB	+	6906	6925	6922	Env,gp120	0.0675138	0.0908029	0.0727749	0.215524	0.700623	0.179656	0.113651	0.0462101	0.240299	0.402581	0.00260339	0.0311828	0.0173412	0.124506	0.652409	0.105126	0.0560623	0.00360055	0.163668	0.343298	0.00126703	0.00960384	0.032341	0.166086	0.669375	0.0809894	0.0437158	0.00195695	0.257092	0.364646	6.34288	5.65109	4.08235	4.83724	8.27972	7.3322	7.04034	7.45508	4.18615
197	AGAAAAAAGACAGUACUAAA	AGAAAAAAGACAGTACTAAANGG	3c445f303e215dd26609ea1a62e8811c	3c445f	g3C445F	+	2740	2759	2756	Pol,RT	0.174476	0.299708	0.210056	0.707149	0.298346	0.596637	0.69135	0.673805	0.468877	0.377253	0.017038	0.0708656	0.0687986	0.688214	0.00847179	0.591287	0.650716	0.615557	0.313253	0.180493	0.0166935	0.0664103	0.0671462	0.65676	0.00743797	0.569674	0.651694	0.601028	0.306049	0.173697	3.34696	2.14015	2.88049	1.35674	3.41633	2.14397	3.20525	2.37381	3.0178
198	AAGGAGGCUCUCUUAGACAC	AAGGAGGCTCTCTTAGACACNGG	720f41d0b526ff43228191937e6f36ce	720f41	g720F41	+	2310	2329	2326	Pol,PR	0.327959	0.344817	0.332817	0.432597	0.707041	0.424777	0.417121	0.329067	0.421187	0.531699	0.00126963	0.00204226	0.00231304	0.063023	0.717807	0.0685614	0.0998717	0.00122512	0.108927	0.356095	0.00195341	0.00203463	0.00230736	0.0554174	0.714059	0.0614921	0.104452	0.00141119	0.114315	0.353852	1.4512	1.97628	0.648669	1.47049	1.8209	1.08611	1.3062	1.21506	1.65477
199	GCAUCAUAUUUAAAUCUUGU	GCATCATATTTAAATCTTGTNGG	dbd1d5e82f325405094b7358f930f7c3	dbd1d5	gDBD1D5	-	1332	1351	1334	Gag,p24	0.922009	0.802354	0.784379	0.300573	0.240913	0.280637	0.296809	0.315604	0.41832	0.406218	0.93329	0.829481	0.782389	0.0090813	0.00144635	0.0110469	0.0097493	0.0201723	0.220898	0.219336	0.940647	0.805471	0.79948	0.00353134	0.00100767	0.0187274	0.0111538	0.0201342	0.210865	0.217921	3.51952	4.12734	1.83057	2.92336	6.0541	3.97712	3.26044	2.93535	3.674
200	AACAGCAAAGCAAUUUGCUG	AACAGCAAAGCAATTTGCTGNGG	c29b40e24377ca1ee46f6ba420c3eb3f	c29b40	gC29B40	+	7873	7892	7889	Env,gp41	0.889986	0.277123	0.627803	0.359381	0.717853	0.763346	0.422698	0.766035	0.512833	0.621006	0.884565	0.19115	0.579649	0.308629	0.672691	0.780659	0.358256	0.745161	0.410154	0.570664	0.896986	0.188634	0.63427	0.308961	0.710046	0.772917	0.356083	0.789602	0.487878	0.603818	2.06419	3.20208	1.39223	2.98051	4.74624	2.05998	3.96013	2.88369	3.58757
201	AGAAAGAACCCCCAUUUCUU	AGAAAGAACCCCCATTTCTTNGG	9bba5030a2fde0be8d205ba93c1ab3af	9bba50	g9BBA50	+	3214	3233	3230	Pol,RT	0.189539	0.284401	0.294479	0.255797	0.730927	0.270348	0.368017	0.245369	0.348576	0.48983	0.00807152	0.0783153	0.106348	0.103735	0.705557	0.0978223	0.325612	0.0646004	0.19435	0.385921	0.00956608	0.0782517	0.103906	0.107264	0.68066	0.0838068	0.319062	0.0633501	0.191737	0.373832	2.40201	1.85886	1.1899	1.9929	3.23276	2.30245	2.28459	2.19786	2.46952
202	AUCUACUAAUUUCCUCCAUU	ATCTACTAATTTCCTCCATTNGG	745f18e824d630ba83c0be0a3f7d558b	745f18	g745F18	-	2758	2777	2760	Pol,RT	0.743253	0.180717	0.155795	0.170605	0.0672069	0.0682956	0.183613	0.140275	0.147874	0.145675	0.783315	0.0208584	0.0149981	0.019275	0.00476288	0.00266333	0.0126148	0.0106889	0.0321364	0.0531093	0.785538	0.0189305	0.0154327	0.0175472	0.00446521	0.00210181	0.0135772	0.0105113	0.0303597	0.0525763	3.24558	2.0938	3.42341	1.58644	3.04744	1.85116	3.6125	2.48382	2.98303
203	ACAGGAUGAGGAUUAGAACA	ACAGGATGAGGATTAGAACANGG	a87927e4377f39ec50e5b90477d84020	a87927	gA87927	+	5081	5100	5097	Pol,IN,Vif	0.833334	0.799378	0.796665	0.661521	0.558984	0.478539	0.332052	0.823007	0.601175	0.641799	0.814524	0.790737	0.779026	0.593254	0.515939	0.423105	0.224457	0.800686	0.564213	0.603107	0.848876	0.78227	0.841766	0.633059	0.602781	0.594901	0.325153	0.886866	0.58943	0.667705	3.41921	3.09477	3.12031	2.83193	4.54213	3.83923	3.03814	4.0456	2.74877
204	GAAAAAAUUCGGUUAAGGCC	GAAAAAATTCGGTTAAGGCCNGG	31105ae969ffc0eb9810c0e5848c5e94	31105a	g31105A	+	838	857	854	Gag,p17	0.0472197	0.557738	0.64248	0.728359	0.683374	0.0987282	0.767585	0.558925	0.582759	0.609963	0.0480981	0.589558	0.680146	0.76495	0.77351	0.09343	0.805649	0.592207	0.648822	0.671053	0.0510295	0.681189	0.635538	0.803277	0.780153	0.0504164	0.847615	0.630976	0.652642	0.682799	3.31483	5.87556	2.21696	3.27409	5.49815	6.06427	4.96177	4.6607	4.35612
205	AAUUGCUUUACUUUAAUCCC	AATTGCTTTACTTTAATCCCNGG	53cb3209e63f330ed23a30d3ab7c5152	53cb32	g53CB32	-	3366	3385	3368	Pol,RT	0.586963	0.359239	0.613075	0.662626	0.460925	0.367134	0.676172	0.487844	0.504994	0.504047	0.612852	0.0942912	0.643419	0.674676	0.228078	0.172777	0.714467	0.435483	0.356643	0.35839	0.574367	0.0954106	0.616215	0.660521	0.216081	0.152021	0.697605	0.432836	0.34187	0.344084	5.11294	7.00306	3.68518	4.88067	7.13497	5.98184	5.48739	4.71746	6.10158
206	CAACCCACAAGAAGUAGUAU	CAACCCACAAGAAGTAGTATNGG	37f21bd6bdd8c0540dd15793ebda2cf5	37f21b	g37F21B	+	6461	6480	6477	Env,gp120	0.00822253	0.0608783	0.105694	0.291229	0.0938587	0.0506448	0.0349476	0.0296094	0.161716	0.114214	0	0	0	0.233715	0.00238504	0.00735077	0.00996792	0	0.0764211	0.0373678	0.000243933	0	0.000898693	0.385677	0.00115978	0.0142712	0.00520833	0.000549451	0.0391445	0.0517074	6.34106	5.65558	5.41187	5.06297	8.78569	7.09784	8.62494	6.595	7.4113
207	CAUAUUUAAAUCUUGUGGGG	CATATTTAAATCTTGTGGGGNGG	b1c284081f2e51d554f20cb59853f75a	b1c284	gB1C284	-	1328	1347	1330	Gag,p24	0.842676	0.767533	0.70662	0.397642	0.342704	0.394466	0.378621	0.49385	0.472374	0.467769	0.838578	0.784228	0.697173	0.0751802	0.0393353	0.0654843	0.0413563	0.392069	0.224679	0.246897	0.646051	0.634315	0.600109	0.0564584	0.0236745	0.0622005	0.0361863	0.336991	0.184102	0.198785	3.50592	4.77519	1.26614	3.05109	5.32226	5.34626	2.58017	2.71138	4.2443
208	CUCUUAGAGUUUUAUAGAAC	CTCTTAGAGTTTTATAGAACNGG	6e60ebb33402a1101646a47136df880e	6e60eb	g6E60EB	-	1686	1705	1688	Gag,p24	0.0321017	0.0358027	0.0266376	0.745773	0.382595	0.557363	0.0417291	0.0379252	0.451952	0.338429	0.00475059	0	0.0148361	0.731299	0.496661	0.55529	0	0.00374532	0.628155	0.400305	0.00392157	0	0.0207399	0.748512	0.558738	0.476596	0	0.00359712	0.691328	0.436123	4.83372	3.44475	3.21808	3.49452	7.22682	3.68007	3.99664	3.4004	3.58887
209	CAGAGCAGCCCCAAAUUCCU	CAGAGCAGCCCCAAATTCCTNGG	16307e625429cadc4030ee8d2892cafc	16307e	g16307E	-	8003	8022	8005	Env,gp41	0.235843	0.858364	0.843685	0.338257	0.531388	0.803875	0.387838	0.669965	0.570703	0.566555	0.00649692	0.848601	0.829254	0.357115	0.569584	0.792604	0.273921	0.800468	0.564733	0.576659	0.0101723	0.843478	0.857286	0.313111	0.46768	0.752156	0.276018	0.832258	0.670971	0.537615	2.00266	3.87998	2.0024	2.22824	3.98237	2.86541	2.86277	2.89897	2.42642
210	GGACUGUCCAUUUGUCAGGA	GGACTGTCCATTTGTCAGGANGG	d62550b1d63a51a7544725074e910720	d62550	gD62550	-	3254	3273	3256	Pol,RT	0.76453	0.880884	0.760955	0.457139	0.591547	0.458967	0.484282	0.619295	0.571326	0.619311	0.775733	0.917573	0.824817	0.0570768	0.791558	0.0883038	0.108499	0.769624	0.537425	0.665306	0.786746	0.897672	0.804234	0.0576721	0.710462	0.0892897	0.11813	0.763407	0.541172	0.624696	3.48996	2.30104	2.86426	2.69515	4.07226	2.97128	3.34999	2.2121	4.49449
211	AUUGGUUCAAAGGAUACCUU	ATTGGTTCAAAGGATACCTTNGG	26cf0c5c296a32dcbdd0dac6aee91175	26cf0c	g26CF0C	-	6843	6862	6845	Env,gp120	0.439847	0.409309	0.458184	0.444772	0.0429592	0.272908	0.13405	0.141172	0.328578	0.223662	0.234245	0.313807	0.324448	0.362255	0.00265184	0.142901	0.0133879	0.019765	0.225825	0.14271	0.243096	0.294571	0.393685	0.466189	0.00474575	0.180747	0.0117999	0.0137601	0.157559	0.156134	4.3191	4.57589	2.17898	3.98109	7.08078	4.99224	6.15188	4.45554	5.08047
212	GAGGAGAUAUGAGGGACAAU	GAGGAGATATGAGGGACAATNGG	38453ff9cf11af10b2b82ccf8921b84c	38453f	g38453F	+	7639	7658	7655	Env,gp120	0.825129	0.792334	0.823751	0.835311	0.775622	0.715572	0.641537	0.844882	0.763768	0.791244	0.863957	0.795862	0.817276	0.844963	0.782034	0.823413	0.783032	0.830194	0.797026	0.803516	0.878286	0.767643	0.850567	0.854367	0.778507	0.802	0.827303	0.868486	0.805912	0.807311	1.81077	1.49162	1.50139	2.02774	1.64282	1.72053	2.70882	1.52991	1.55682
213	CCUACUUUUAUUGAGACAAG	CCTACTTTTATTGAGACAAGNGG	a68af582384a7aec01a81659a2594a53	a68af5	gA68AF5	-	2280	2299	2282	Gag,p6,Pol,PR	0.245166	0.0863293	0.199054	0.140262	0.66267	0.181449	0.13779	0.0892167	0.208872	0.396733	0.00188289	0	0.00127661	0.00450816	0.545463	0.0116705	0.000328524	0	0.0607347	0.261413	0.00178266	0	0.00113173	0.00349939	0.534239	0.00937896	0.000520833	0	0.0607287	0.255978	5.44746	4.63534	4.07108	4.98285	7.4899	4.84588	6.88737	4.96455	3.98277
214	GGCUGUACUGUCCAUUUAUC	GGCTGTACTGTCCATTTATCNGG	60d6fa0aec057db9f96311d58d816337	60d6fa	g60D6FA	-	3258	3277	3260	Pol,RT	0.18106	0.249019	0.215686	0.87884	0.410015	0.819764	0.789292	0.284423	0.531171	0.442027	0.0110306	0.0545865	0.0317426	0.885221	0.0794947	0.823751	0.832927	0.0530015	0.344982	0.216757	0.0127257	0.0541379	0.0333687	0.885178	0.175626	0.829014	0.825682	0.0549747	0.340204	0.261476	3.25869	1.72482	2.15123	2.79715	3.20939	2.81433	2.11527	1.814	4.07883
215	AUUUAAAGUUCUAGGUGAUA	ATTTAAAGTTCTAGGTGATANGG	13d757193279c9163424b51ddd95f4ec	13d757	g13D757	-	1229	1248	1231	Gag,p24	0.174501	0.213526	0.152106	0.823074	0.482164	0.543535	0.295584	0.55798	0.60094	0.46851	0.00904741	0.0292293	0.0261235	0.791556	0.443464	0.622948	0.111052	0.461063	0.55763	0.402872	0.0112256	0.0270996	0.025197	0.803672	0.379049	0.669473	0.0977654	0.460407	0.558162	0.375375	3.08617	4.14628	2.65934	2.65744	3.82625	3.25924	1.34528	1.66935	3.75617
216	AAAGAAUUAAAGAAAAUUAU	AAAGAATTAAAGAAAATTATNGG	c02febdb41f3543bdf5234389006815e	c02feb	gC02FEB	+	4695	4714	4711	Pol,IN	0.170874	0.31021	0.0951023	0.42874	0.200794	0.165917	0.105494	0.253924	0.299303	0.235424	0.0295196	0.305999	0.0430901	0.430119	0.110673	0.139766	0.0253631	0.195545	0.242128	0.170822	0.0268381	0.291385	0.0538672	0.23252	0.0743849	0.0941572	0.029486	0.170806	0.184909	0.121695	6.31774	6.02309	3.74108	3.59153	7.12756	4.45724	5.56597	4.03016	7.07437
217	ACAAAUUGUAAACAUGUGGC	ACAAATTGTAAACATGTGGCNGG	a44a1bf49684a0aa8a469c8d32674380	a44a1b	gA44A1B	+	7487	7506	7503	Env,gp120	0.647051	0.0563368	0.0636158	0.478215	0.667187	0.731019	0.275354	0.0325089	0.464741	0.483774	0.589917	0.0450549	0.0605243	0.44666	0.664088	0.725353	0.274002	0	0.496204	0.47581	0.727423	0.0454545	0.080756	0.596712	0.813608	0.775636	0.339316	0	0.666426	0.591966	3.58057	5.47448	3.73186	3.99665	7.02797	4.48909	6.37975	3.83462	3.8935
218	ACAGCUCCAGGCAAGAGUCC	ACAGCTCCAGGCAAGAGTCCNGG	3ba8ffd5e3d735622b3b6c5828e9e121	3ba8ff	g3BA8FF	+	7946	7965	7962	Env,gp41	0.945808	0.811571	0.80569	0.835223	0.768259	0.885691	0.665415	0.863172	0.801211	0.803216	0.950989	0.82006	0.790163	0.823564	0.752209	0.900621	0.665262	0.843997	0.803074	0.793387	0.963435	0.576867	0.707236	0.814051	0.778192	0.860171	0.665944	0.842062	0.764269	0.77248	2.98588	3.92493	0.85849	2.3171	4.73828	3.09685	2.07527	3.27843	4.14949
219	AAACUACUCUGGAAAGGUGA	AAACTACTCTGGAAAGGTGANGG	309aa1c4c8d09a6f0ae1c6e3de92182f	309aa1	g309AA1	+	4947	4966	4963	Pol,IN	0.189954	0.854553	0.11503	0.247372	0.144107	0.239536	0.533307	0.652131	0.421035	0.267731	0.18915	0.91274	0.108288	0.0711436	0.14269	0.154738	0.71048	0.691865	0.406603	0.2487	0.281697	0.911043	0.124831	0.0739958	0.261117	0.120621	0.713333	0.686666	0.433601	0.312275	1.74968	2.35319	1.07145	1.30385	2.42269	1.26149	1.2125	1.42114	1.89957
220	AAAGGUAUACAUAUAGGACC	AAAGGTATACATATAGGACCNGG	12c18137d5b754ab7c49fd31a39e5933	12c181	g12C181	+	7143	7162	7159	Env,gp120	0.288032	0.385828	0.422257	0.451437	0.206536	0.489378	0.355698	0.0907811	0.401964	0.299422	0.121501	0.17709	0.253969	0.380337	0.00229381	0.411648	0.233932	0.00588289	0.278472	0.134161	0.138835	0.177494	0.277641	0.419409	0.00170788	0.354047	0.251626	0.00477327	0.227097	0.135292	7.28811	8.27106	7.19311	3.55055	10.4093	10.0954	4.69247	9.60547	8
221	UUAGAAGAUAUAAAUUUGCC	TTAGAAGATATAAATTTGCCNGG	5f10240910fc15af734741b0725f3575	5f1024	g5F1024	+	2349	2368	2365	Pol,PR	0.881449	0.511128	0.773268	0.490452	0.692389	0.664019	0.731962	0.487787	0.635661	0.656416	0.92533	0.557108	0.828995	0.461385	0.681052	0.734249	0.730724	0.436163	0.676108	0.662812	0.921686	0.559714	0.825128	0.481746	0.653584	0.708794	0.723	0.432214	0.67492	0.651056	1.97989	2.65735	1.66167	2.42569	3.70364	2.41175	3.38293	3.4338	2.07879
222	AAACUCCCACUCAGGAAUCC	AAACTCCCACTCAGGAATCCNGG	a7772acf370e16520c676a22f58aae2a	a7772a	gA7772A	-	3778	3797	3780	Pol,RT	0.849077	0.800652	0.732416	0.789367	0.854733	0.602832	0.784728	0.762397	0.689878	0.80171	0.896142	0.83192	0.767338	0.792709	0.868447	0.564114	0.866013	0.778163	0.736167	0.821843	0.904777	0.85337	0.658774	0.735354	0.904974	0.846743	0.88	0.78015	0.745976	0.831779	3.14106	3.53501	2.07115	1.956	4.43693	2.19022	2.17102	3.48646	3.97999
223	AGCCACUUUUUAAAAGAAAA	AGCCACTTTTTAAAAGAAAANGG	3440739edd1e5f0c168970a927f6cd66	344073	g344073	+	9058	9077	9074	Nef	0.230423	0.41582	0.457941	0.455109	0.250406	0.538252	0.349151	0.238201	0.368817	0.327949	0	0.250284	0.315654	0.289353	0.00377792	0.412908	0.212903	0.00608605	0.188355	0.120221	0.00020814	0.401452	0.377569	0.46978	0.00262741	0.454923	0.363248	0.0282999	0.189461	0.162804	2.01349	2.37652	1.6839	1.7444	2.60687	3.33885	1.42905	2.3743	1.38062
224	AAUAAGACAUUCAAUGGAAC	AATAAGACATTCAATGGAACNGG	31d7233c4cef5a6560c2dba5ed815189	31d723	g31D723	+	6912	6931	6928	Env,gp120	0.142116	0.252892	0.233349	0.179271	0.483277	0.163981	0.0836318	0.252282	0.217894	0.3365	0.00322468	0.06173	0.0477148	0.0692442	0.319508	0.0250623	0.00511193	0.0209347	0.0591946	0.174771	0.00156909	0.054594	0.0398402	0.114724	0.332856	0.0215845	0.00610998	0.0537459	0.081701	0.188741	6.93954	6.91231	4.33731	5.52278	10.5177	9.83617	9.00816	7.93304	4.88196
225	AGAUGUUCAUCAAAUAUUAC	AGATGTTCATCAAATATTACNGG	3dd37452fbdfee9e97909d0ff2155559	3dd374	g3DD374	+	7554	7573	7570	Env,gp120	0.270394	0.0738823	0.0838717	0.564712	0.132259	0.526616	0.106578	0.148117	0.214323	0.20193	0.00829006	0.00449334	0.000897735	0.483958	0.00327394	0.432262	0	0.0166505	0.0935667	0.0828532	0.0185329	0.00294695	0.00215378	0.546403	0.00274403	0.373749	0.0200429	0.0106383	0.0597462	0.0855605	5.96652	6.13271	2.64128	4.04121	8.42765	6.0835	5.85618	6.33549	3.27926
226	GCCAGGAAUGGAUGGCCCAA	GCCAGGAATGGATGGCCCAANGG	59e016d80300b173f3f119bef57f057d	59e016	g59E016	+	2588	2607	2604	Pol,RT	0.850769	0.790404	0.806822	0.268504	0.746119	0.21505	0.745734	0.705608	0.62755	0.67534	0.841429	0.766915	0.799003	0.0604785	0.707079	0.0588916	0.686905	0.639794	0.541792	0.612593	0.838693	0.764775	0.784991	0.0572157	0.713267	0.0534869	0.682109	0.633424	0.535477	0.612235	2.75779	2.9889	2.54547	2.21522	3.27359	2.94127	2.89869	2.50971	2.70431
227	AGCUGUGUUCCUUGGGUUCU	AGCTGTGTTCCTTGGGTTCTNGG	e5eeb8a547f60df475da3f65f1ce5fc1	e5eeb8	gE5EEB8	+	7772	7791	7788	Env,gp41	0.0771494	0.138655	0.181848	0.606796	0.718574	0.63607	0.424009	0.161254	0.441901	0.513498	0.00426469	0.0128833	0.0676324	0.599225	0.68101	0.678115	0.370253	0.0570156	0.393826	0.460916	0.00124382	0.00843373	0.143271	0.628262	0.702878	0.656785	0.351064	0.0359551	0.491642	0.490048	2.56075	2.84529	1.28006	1.76811	3.24828	1.63589	3.21375	1.88959	3.62577
228	AUACAGAGGUACAUAAUGUU	ATACAGAGGTACATAATGTTNGG	3a29ea89324ecea25835d881cf44ba28	3a29ea	g3A29EA	+	6409	6428	6425	Env,gp120	0.0249944	0.187484	0.0758693	0.541348	0.0921373	0.0432132	0.0801372	0.0523857	0.251041	0.161539	0.00120473	0.100734	0.00996911	0.418473	0.0121239	0.00460287	0.0212412	0	0.183798	0.0840382	0.00218316	0.0909498	0.00987479	0.457312	0.00859938	0.00101833	0.0156863	0	0.278925	0.0958522	2.63908	2.51937	2.93769	2.32819	3.74811	1.79393	5.47366	2.64218	2.88435
229	GAACCCCCAUUCCUUUGGAU	GAACCCCCATTCCTTTGGATNGG	3ae701b95cc43428c497224072fa7f68	3ae701	g3AE701	+	3219	3238	3235	Pol,RT	0.770588	0.447075	0.478002	0.722044	0.460398	0.452928	0.743879	0.659153	0.562976	0.530256	0.721168	0.0313381	0.133931	0.655149	0.0357891	0.0457043	0.707596	0.510916	0.288753	0.208424	0.733788	0.0313177	0.133331	0.66353	0.0361606	0.0461902	0.702974	0.512694	0.28239	0.209642	2.30226	1.52914	0.965683	1.56954	2.87539	2.02262	2.0693	1.83956	1.96279
230	CAGAUACCCAUAGAAAUCUG	CAGATACCCATAGAAATCTGNGG	e91be1fd5d11d2f95d59804ea03f9b4a	e91be1	gE91BE1	+	2433	2452	2449	Pol,PR	0.459016	0.43251	0.437572	0.558733	0.336861	0.315282	0.160809	0.239932	0.443641	0.392602	0.0221075	0.0315914	0.0410744	0.449053	0.0123729	0.134024	0.00744186	0.0121526	0.244143	0.0968073	0.0218402	0.0312071	0.0387628	0.487135	0.0122857	0.121138	0.00830131	0.0126929	0.246089	0.100973	3.45568	2.83518	2.68543	4.87553	9.53836	6.04031	6.2939	6.85301	7.79235
231	GGAGGAAUCGAAGAAGAAGG	GGAGGAATCGAAGAAGAAGGNGG	2d227c5f08de4d102c5485420c87b364	2d227c	g2D227C	+	8415	8434	8431	Tat2,Rev2,Env,gp41	0.342118	0.102236	0.175462	0.626247	0.679765	0.533101	0.202925	0.204176	0.504431	0.512501	0.322066	0.0579362	0.18666	0.627132	0.721639	0.687024	0.107256	0.147329	0.506863	0.529958	0.369109	0.0684773	0.360724	0.647866	0.8445	0.762159	0.15814	0.159041	0.63911	0.62702	4.1929	2.96275	2.91318	3.18736	5.13423	3.45789	3.8223	4.20026	5.13646
232	GGUAAAAGUAAUAGAGGAGA	GGTAAAAGTAATAGAGGAGANGG	a7fc4edff2a47d78877dd4774428be1e	a7fc4e	gA7FC4E	+	1254	1273	1270	Gag,p24	0.0868286	0.0590142	0.113587	0.429664	0.599875	0.735132	0.188778	0.0692938	0.261182	0.40287	0.00676384	0.00887451	0.0931231	0.449194	0.602298	0.754399	0.0804021	0.0345877	0.171404	0.385327	0.00928514	0.00835306	0.201708	0.476185	0.627583	0.755053	0.0736783	0.0387402	0.216147	0.416231	4.41345	6.02095	2.58757	3.24711	5.28921	4.63875	4.08518	3.86678	3.80899
233	AGUGGGGUCAACUUUACACA	AGTGGGGTCAACTTTACACANGG	523c91de1851f3611a37c22f1bebd621	523c91	g523C91	-	6579	6598	6581	Env,gp120	0.50836	0.466002	0.419748	0.401843	0.770089	0.3816	0.363843	0.369527	0.479568	0.591511	0.678545	0.639159	0.556054	0.0492269	0.715689	0.0377465	0.233019	0.11151	0.369951	0.526914	0.741701	0.740284	0.572111	0.0433586	0.777857	0.0766619	0.292387	0.207058	0.456646	0.582606	2.87693	2.37535	1.89594	1.64354	5.64682	2.79593	3.84278	3.54823	2.11348
234	UCCACAAUUUUAAAAGAAAA	TCCACAATTTTAAAAGAAAANGG	4f6d2052220553eb09d5718fea112e57	4f6d20	g4F6D20	+	4774	4793	4790	Pol,IN	0.562156	0.523794	0.637779	0.625196	0.493316	0.571459	0.821721	0.671199	0.696683	0.562837	0.586408	0.558913	0.680355	0.597803	0.493198	0.571284	0.852695	0.7214	0.717068	0.572385	0.572299	0.452985	0.606806	0.40357	0.361824	0.47568	0.818059	0.632903	0.700233	0.46259	1.11261	1.40678	0.917174	0.829165	1.39447	1.62661	1.79653	1.8663	0.954939
235	AUGACAGCAUGUCAGGGAGU	ATGACAGCATGTCAGGGAGTNGG	7686e58446d2081ebae7783a831a03bd	7686e5	g7686E5	+	1828	1847	1844	Gag,p24	0.91294	0.925575	0.914823	0.831977	0.935388	0.935921	0.924551	0.886662	0.908656	0.913831	0.956587	0.947458	0.947645	0.841164	0.947877	0.944119	0.919807	0.89957	0.910963	0.92915	0.959344	0.938536	0.947559	0.890465	0.965308	0.949393	0.928087	0.859193	0.903517	0.940262	3.28226	3.53804	2.61302	3.02514	5.52568	4.85704	3.17939	5.38409	4.65081
236	UAAAGGAUCAACAGCUCCUG	TAAAGGATCAACAGCTCCTGNGG	79d0db8ce41a5de103ea5ec7a0f78a78	79d0db	g79D0DB	+	7984	8003	8000	Env,gp41	0.0280429	0.525747	0.492979	0.684216	0.769877	0.67277	0.756794	0.765426	0.723161	0.665286	0	0.632911	0.527331	0.710948	0.79533	0.705882	0.738387	0.809186	0.750454	0.696311	0.0335498	0.609756	0.4	0.772773	0.821372	0.684932	0.713542	0.786848	0.753917	0.701519	2.1287	3.76806	1.03392	2.06662	4.343	2.93183	2.89927	3.88523	2.53613
237	ACCUUCUUCUUCGAUUCCUU	ACCTTCTTCTTCGATTCCTTNGG	a58f7bdd7e5838f284211b2bf979e757	a58f7b	gA58F7B	-	8416	8435	8418	Tat2,Rev2,Env,gp41	0.348097	0.452056	0.129544	0.540296	0.0758874	0.246165	0.631496	0.421629	0.359035	0.233755	0.376611	0.592151	0.113094	0.473225	0.0186552	0.0142883	0.575061	0.442416	0.301575	0.198284	0.632438	0.546569	0.113038	0.528512	0.0167205	0.0031679	0.624434	0.460993	0.217786	0.206457	4.20207	1.26609	2.79089	2.95288	4.03746	2.91576	1.97378	3.83299	4.12673
238	UUUAUUUUUUCUUCUGUCAA	TTTATTTTTTCTTCTGTCAANGG	baa6b705404210416d0b89c843feeb49	baa6b7	gBAA6B7	-	2625	2644	2627	Pol,RT	0.848013	0.908928	0.813865	0.919936	0.863124	0.906179	0.89039	0.875261	0.842503	0.867547	0.887715	0.937884	0.926647	0.959676	0.913721	0.95096	0.93453	0.944323	0.923098	0.924592	0.883293	0.933835	0.9203	0.942522	0.860017	0.934516	0.92571	0.934553	0.914864	0.894514	2.13687	2.71109	1.63511	2.35154	3.38793	1.99302	2.32278	1.7186	2.47316
239	AGCUUUGUUCCUUGGGUUCU	AGCTTTGTTCCTTGGGTTCTNGG	c4d3c0dd34b442e6352243f9c8ac4705	c4d3c0	gC4D3C0	+	7772	7791	7788	Env,gp41	0.0476038	0.107011	0.137482	0.519999	0.516981	0.513146	0.593649	0.134512	0.368014	0.3895	0.00104119	0	0.0143151	0.388571	0.635384	0.235566	0.475066	0.0127898	0.336508	0.388408	0.000341375	0	0.00725211	0.430317	0.706825	0.287817	0.47234	0.0105634	0.49994	0.443792	2.56075	2.84529	1.28006	1.76811	3.24828	1.63589	3.21375	1.88959	3.62577
240	AGUAUAAACAAUGAGACACC	AGTATAAACAATGAGACACCNGG	73bbae1e2ce1f0691027ff1a395e2457	73bbae	g73BBAE	+	2949	2968	2965	Pol,RT	0.907545	0.585724	0.825267	0.826277	0.750278	0.82624	0.292448	0.711714	0.713595	0.756448	0.925583	0.309878	0.802952	0.838591	0.781602	0.824649	0.0551219	0.673801	0.691329	0.744239	0.922126	0.306785	0.782126	0.837913	0.785199	0.808	0.0552015	0.66783	0.680744	0.741492	4.56602	3.13159	1.65383	3.44938	4.81125	2.90604	4.73973	3.28394	3.13635
241	GAUUGCAUCCAGUGCAUGCA	GATTGCATCCAGTGCATGCANGG	8d746c3ae509f6df7e878af252268d76	8d746c	g8D746C	+	1430	1449	1446	Gag,p24	0.241484	0.246235	0.332323	0.632012	0.448562	0.280687	0.546078	0.0477797	0.46466	0.411389	0.0103643	0.00889475	0.0520901	0.561596	0.382787	0.0762787	0.548837	0.0182371	0.446356	0.304161	0.0121645	0.00889513	0.0713874	0.560959	0.350483	0.0699915	0.598361	0.016129	0.429603	0.289433	3.17977	4.67222	1.66438	4.13227	5.88895	4.07288	4.03115	3.331	4.47943
242	UCUCAGUACAAUCUUUCAUU	TCTCAGTACAATCTTTCATTNGG	45f6e920a56e6fe6f5310181e1241a5e	45f6e9	g45F6E9	-	2055	2074	2057	Gag,p7	0.0694066	0.528296	0.35214	0.677865	0.546672	0.543156	0.354361	0.265786	0.574492	0.504616	0.00733496	0.53331	0.122447	0.654622	0.672787	0.673987	0.0571429	0.140496	0.556563	0.528421	0.00653595	0.548254	0.146866	0.688791	0.629378	0.757872	0.0551724	0.140625	0.505194	0.513011	3.51127	5.05433	2.71735	3.89201	5.72358	2.42368	2.91038	4.61066	5.66738
243	AACGAGGAUUGUGGAACUUC	AACGAGGATTGTGGAACTTCNGG	7ffb3c459309db74a2d829589bc93625	7ffb3c	g7FFB3C	+	8558	8577	8574	Rev2,Env,gp41	0.690753	0.517683	0.589143	0.634684	0.31821	0.241216	0.47799	0.330136	0.450199	0.432202	0.798373	0.499193	0.682905	0.637372	0.0538729	0.225515	0.538462	0.290883	0.411789	0.317425	0.832493	0.472348	0.682496	0.691836	0.071828	0.327936	0.571429	0.411427	0.311717	0.330456	2.118	2.84373	2.58141	5.30336	5.20696	1.35205	10.6284	2.51828	4.38959
244	AGCAUCAUAUUUAAAUCUUG	AGCATCATATTTAAATCTTGNGG	ad27c737b1e9700d55fff15df1dba58a	ad27c7	gAD27C7	-	1333	1352	1335	Gag,p24	0.887509	0.832222	0.801419	0.23044	0.177706	0.214711	0.219225	0.315114	0.360231	0.362381	0.894263	0.827582	0.808916	0.0114623	0.00189653	0.015238	0.00804586	0.0451523	0.204663	0.219935	0.837011	0.811017	0.785433	0.00468941	0.00108086	0.0244241	0.00797373	0.0418641	0.196964	0.211333	3.19118	3.72162	1.7014	2.64972	5.74026	3.24482	2.94608	2.2549	3.2202
245	AGUGUAAACAAUGAGACACC	AGTGTAAACAATGAGACACCNGG	f38fb0151fe0133bd3f029a213fcbcf1	f38fb0	gF38FB0	+	2949	2968	2965	Pol,RT	0.83237	0.738083	0.775795	0.773156	0.701269	0.756074	0.343457	0.704375	0.692968	0.726026	0.918978	0.823335	0.831457	0.813065	0.74711	0.815202	0.0642677	0.782488	0.697369	0.773094	0.916352	0.787873	0.831439	0.819587	0.754482	0.818067	0.0657662	0.78238	0.694955	0.774248	4.56602	3.13159	1.65383	3.44938	4.81125	2.90604	4.73973	3.28394	3.13635
246	AAACACCAUGCUAAACACAG	AAACACCATGCTAAACACAGNGG	4954480e7a1e628ad394b33fcdc6410b	495448	g495448	+	1341	1360	1357	Gag,p24	0.0872586	0.137269	0.128175	0.337643	0.0974552	0.638314	0.201975	0.20121	0.328196	0.175524	0.000516173	0.000623636	0.010246	0.290446	0.0242243	0.579968	0.0841997	0.176406	0.262377	0.0983328	0.000432768	0.000830565	0.0256217	0.427875	0.00887373	0.559154	0.089556	0.189548	0.291291	0.112383	2.58379	2.59234	2.07364	2.31324	4.54477	2.41732	2.15185	1.97639	3.54509
247	UGGUACCAUAAUUUUACUAG	TGGTACCATAATTTTACTAGNGG	d9d935f27054251ce7d85620188141b2	d9d935	gD9D935	-	3813	3832	3815	Pol,RT	0.94061	0.889928	0.643955	0.413709	0.733134	0.162437	0.443818	0.669637	0.668847	0.682055	0.95325	0.924139	0.708801	0.31814	0.761356	0.110934	0.204181	0.778303	0.655389	0.694406	0.958892	0.865347	0.612218	0.292928	0.571709	0.109198	0.249293	0.757507	0.601036	0.582619	3.55179	3.15653	1.28324	2.70879	4.82243	2.82342	3.63288	3.2543	5.44161
248	AGCUGCCAGAAAAGGAUAGC	AGCTGCCAGAAAAGGATAGCNGG	6508103a1aca15cd739a2417c3802621	650810	g650810	+	3283	3302	3299	Pol,RT	0.433033	0.385671	0.2592	0.501232	0.637656	0.322311	0.207177	0.175961	0.433094	0.49905	0.114273	0.125446	0.0381025	0.291956	0.60349	0.0461828	0.0264103	0.0241435	0.288237	0.367909	0.11601	0.124242	0.0413445	0.283571	0.587601	0.10635	0.0254669	0.0239682	0.291686	0.361778	1.61799	1.71105	0.924595	1.90478	2.10398	1.53032	1.49348	1.84046	3.44618
249	ACCUUUUCUUGUAUUGUUGU	ACCTTTTCTTGTATTGTTGTNGG	b318895a07cb91975d04c3d0f8e3aa59	b31889	gB31889	-	7123	7142	7125	Env,gp120	0.0891301	0.115327	0.124999	0.491329	0.331285	0.24369	0.455853	0.384438	0.395245	0.307218	0.0065799	0.0365819	0.0394918	0.524845	0.295911	0.184722	0.38517	0.316992	0.379801	0.268871	0.0135178	0.0398484	0.0408904	0.559062	0.251303	0.166885	0.367722	0.40656	0.345385	0.253047	3.23537	3.37057	4.87719	2.09182	5.19952	9.52718	2.73663	6.059	0.557848
250	CCCUUCAGGAACAAAUAGCA	CCCTTCAGGAACAAATAGCANGG	7e8c4e6adde09329113381b07f4d4c28	7e8c4e	g7E8C4E	+	1514	1533	1530	Gag,p24	0.260822	0.155996	0.201391	0.284952	0.728098	0.391549	0.297016	0.252505	0.453058	0.490034	0.174299	0.058858	0.156555	0.207564	0.729943	0.332379	0.158973	0.132095	0.398547	0.451324	0.146626	0.0556454	0.118242	0.214398	0.657111	0.31052	0.126518	0.131915	0.422066	0.414168	6.10747	5.41006	3.94882	2.88019	7.8315	4.69445	4.32764	4.22749	5.7786
251	GAUGGAAACCAAAAAUGAUA	GATGGAAACCAAAAATGATANGG	f4b766e1045649a19b24540d784a06d0	f4b766	gF4B766	+	2374	2393	2390	Pol,PR	0.810115	0.784192	0.777209	0.825394	0.451581	0.7771	0.748802	0.778912	0.756265	0.631375	0.926855	0.890771	0.89807	0.867467	0.505611	0.880848	0.861536	0.875683	0.819729	0.702811	0.896593	0.864189	0.81034	0.833507	0.279028	0.80556	0.843431	0.844204	0.77967	0.572853	1.34345	1.9401	0.991277	1.17166	2.10402	1.73575	1.57757	1.51279	2.6528
252	AUAAAAGAACUCAAGAUUUU	ATAAAAGAACTCAAGATTTTNGG	ee98b3e67c806b7ad828195220bd5a4f	ee98b3	gEE98B3	+	2791	2810	2807	Pol,RT	0.370134	0.117346	0.343438	0.120226	0.68582	0.136416	0.742505	0.142072	0.534464	0.466594	0.054169	0.0232115	0.19156	0.0253397	0.790523	0.0408434	0.660212	0.0599019	0.487705	0.452748	0.0543104	0.0224952	0.187497	0.024511	0.797686	0.0338219	0.651535	0.060243	0.476939	0.45421	3.02972	2.87274	1.2398	3.05543	3.67486	3.30877	2.3226	2.59522	2.59499
253	AGGAACUACUAGUACCCUUC	AGGAACTACTAGTACCCTTCNGG	8d8af049ca20169b6d1eac3a33ff7a7d	8d8af0	g8D8AF0	+	1500	1519	1516	Gag,p24	0.209963	0.219551	0.134287	0.744196	0.710875	0.623476	0.751098	0.187132	0.553796	0.549148	0.0154692	0.0232593	0.0162192	0.695933	0.657562	0.55643	0.694659	0.0108029	0.463553	0.461428	0.0162555	0.0218855	0.0236164	0.70248	0.617758	0.562685	0.716566	0.00909091	0.481917	0.446436	5.76074	4.12203	2.49592	2.80296	5.9299	3.40063	3.99094	3.19342	5.21277
254	UAAGAGAACUCAAGACUUCU	TAAGAGAACTCAAGACTTCTNGG	77faa0068162601018a5ee371f7ec032	77faa0	g77FAA0	+	2792	2811	2808	Pol,RT	0.230603	0.808255	0.376274	0.808618	0.342219	0.737185	0.132873	0.7344	0.389807	0.464817	0.00947208	0.795098	0.22209	0.783989	0.0382751	0.680775	0.00582019	0.746838	0.259406	0.276842	0.0106844	0.763382	0.228298	0.777731	0.0342624	0.737411	0.00927811	0.743951	0.261489	0.274066	3.42042	3.48871	1.52667	3.38284	4.1395	3.6459	2.49364	3.01013	3.87392
255	ACUUUUUCUUGUAUUGUUGU	ACTTTTTCTTGTATTGTTGTNGG	08a2f529657ff17f4df7b3464314a9b5	08a2f5	g08A2F5	-	7123	7142	7125	Env,gp120	0.10151	0.122322	0.148528	0.508935	0.467851	0.203939	0.584084	0.514748	0.442301	0.387032	0.0171567	0.0307671	0.0519214	0.44783	0.46968	0.159064	0.538669	0.504854	0.378894	0.350682	0.0382336	0.0378002	0.0589096	0.513497	0.422602	0.18098	0.488738	0.574364	0.352895	0.339931	3.23537	3.37057	4.87719	2.09182	5.19952	9.52718	2.73663	6.059	0.557848
256	UAUCCCAUCCAAAGGAAUGG	TATCCCATCCAAAGGAATGGNGG	ec648147fb627cfabb879c7508553972	ec6481	gEC6481	-	3225	3244	3227	Pol,RT	0.903137	0.800237	0.818227	0.602834	0.383426	0.594988	0.392965	0.819249	0.545294	0.556546	0.895793	0.810098	0.847011	0.707489	0.0667831	0.75439	0.0750434	0.797345	0.43186	0.414901	0.890895	0.813203	0.839163	0.712147	0.0634589	0.729144	0.0776535	0.79871	0.427601	0.412065	2.39806	1.93794	1.71411	1.99845	3.73832	2.26766	2.48103	2.60021	2.70532
257	GCUGGAGCACAAUAAUGUAU	GCTGGAGCACAATAATGTATNGG	0b17f809dcbf920dda0089300fcbe818	0b17f8	g0B17F8	-	6867	6886	6869	Env,gp120	0.841809	0.674848	0.706956	0.337861	0.852247	0.67243	0.859106	0.909542	0.591615	0.732294	0.943985	0.786345	0.867266	0.128206	0.861845	0.835066	0.874528	0.946441	0.510865	0.739888	0.963079	0.834177	0.849687	0.1444	0.918385	0.871275	0.899938	0.95292	0.523223	0.773821	2.92324	2.24411	1.34423	2.42132	5.26892	1.55788	1.98872	3.11087	1.97832
258	GACUAUGGAAAACAGAUGGC	GACTATGGAAAACAGATGGCNGG	3a583269102ec7d1603ba18a5b8e4f4b	3a5832	g3A5832	+	5037	5056	5053	Pol,IN,Vif	0.683093	0.518819	0.540275	0.655068	0.888725	0.668414	0.64943	0.604556	0.724357	0.748102	0.974427	0.699338	0.727591	0.89773	0.940243	0.918857	0.901307	0.823841	0.869409	0.88311	0.956078	0.639646	0.622064	0.81552	0.940077	0.916221	0.879769	0.768422	0.843741	0.851351	0.708	1.7503	0.413902	0.956199	2.33923	1.01212	0.73354	0.820806	1.30832
259	AAUAAGACAGGGCUUGGAAA	AATAAGACAGGGCTTGGAAANGG	689f47c840753c357d55260108a94139	689f47	g689F47	+	8762	8781	8778	Env,gp41	0.242771	0.062505	0.072522	0.444423	0.0176033	0.406045	0.198323	0.113796	0.169744	0.12165	0.0557653	0.0141012	0.0316318	0.424516	0.000683111	0.39742	0.167003	0.0214612	0.132638	0.0850826	0.0515003	0.00852273	0.0337833	0.462443	0.000200142	0.460161	0.197044	0.0127389	0.0871268	0.0858815	3.92817	6.14831	4.28365	6.40736	7.84197	4.8746	3.84087	5.18877	4.90043
260	UCUGAUCCUGUCUGAAGGGA	TCTGATCCTGTCTGAAGGGANGG	03eafbd71c0a9924c25f85d1523a96b6	03eafb	g03EAFB	-	988	1007	990	Gag,p17	0.0638635	0.0423155	0.0254481	0.588572	0.054036	0.107201	0.727989	0.0457315	0.145129	0.129703	0.000971963	0	0	0.523707	0.00203811	0.0497182	0.685112	0	0.0935017	0.0792665	0.00112275	0.00267738	0.00021004	0.502999	0.00351603	0.0426085	0.546933	0	0.0697105	0.0742639	5.07572	3.73478	1.57294	5.74171	6.55072	4.34939	3.347	3.07016	4.05815
261	GGAGUAUUGUAUGGAUUUUC	GGAGTATTGTATGGATTTTCNGG	af3e491c47825de56c59d5abaa857d67	af3e49	gAF3E49	-	2706	2725	2708	Pol,RT	0.854756	0.871043	0.886211	0.86346	0.441919	0.861517	0.895814	0.700825	0.713089	0.646946	0.90512	0.910004	0.929084	0.909533	0.120379	0.910535	0.934116	0.770693	0.694468	0.515651	0.908298	0.911704	0.912494	0.908248	0.125732	0.852298	0.934309	0.77071	0.683041	0.513874	2.73875	3.16872	2.23416	2.52846	3.83289	2.35826	2.12501	2.26187	3.21396
262	GGGAGAGCAUUUUAUACAAC	GGGAGAGCATTTTATACAACNGG	9e616bb18852dd7eb02c2c2ee5d6c823	9e616b	g9E616B	+	7164	7183	7180	Env,gp120	0.0286225	0.052315	0.0472384	0.278324	0.0452586	0.055253	0.157053	0.042584	0.171819	0.0869303	0	0.000712213	0.000954759	0.175364	0.000451642	0.00255129	0.0936883	0.00196799	0.0951969	0.0319189	6.82501e-05	0.000432339	0.000701111	0.194572	0.00179968	0.000710227	0.0926143	0.00106496	0.0666969	0.031851	7.61563	3.45246	4.12976	4.8799	6.78601	10.7253	3.87851	6.5923	4.83659
263	GCUUUGUUCCUUGGGUUCUU	GCTTTGTTCCTTGGGTTCTTNGG	e251c3b651f70bbf6c431c1e5d098375	e251c3	gE251C3	+	7773	7792	7789	Env,gp41	0.387602	0.405426	0.396201	0.554255	0.534808	0.474204	0.476816	0.37675	0.483334	0.490675	0.0242063	0.10093	0.0915069	0.405513	0.560227	0.221021	0.365979	0.0730516	0.377067	0.378229	0.0274098	0.0750591	0.0714621	0.4389	0.60834	0.278876	0.360656	0.0786928	0.500892	0.415093	2.55638	2.90225	1.27999	1.76811	3.34713	1.64034	3.21375	1.95732	3.60222
264	CUCAUUUGGCCUGGUGCAAU	CTCATTTGGCCTGGTGCAATNGG	38e1677973c1bcd43dcda1d99886d991	38e167	g38E167	-	1456	1475	1458	Gag,p24	0.0565288	0.12889	0.136602	0.503691	0.411273	0.433316	0.028096	0.132382	0.286766	0.326504	0.0158024	0.0983384	0.112846	0.514037	0.370312	0.358007	0.00259455	0.154831	0.257051	0.297548	0.0219482	0.100457	0.0755253	0.55191	0.341722	0.335073	0.00404858	0.175966	0.287001	0.288879	3.7769	3.55301	2.68572	3.60282	5.22681	3.26141	4.54402	2.45879	4.07423
265	AAUUUCUAGGUCCCCUCCUG	AATTTCTAGGTCCCCTCCTGNGG	3c6919b6dc10e74e5275023f7ea9c517	3c6919	g3C6919	-	7318	7337	7320	Env,gp120	0.523628	0.469395	0.498535	0.572535	0.673707	0.362983	0.494295	0.543802	0.601804	0.597003	0.60053	0.456114	0.431051	0.604719	0.65866	0.266997	0.39809	0.518137	0.574242	0.582909	0.605539	0.469517	0.509882	0.637432	0.684416	0.187529	0.453354	0.452588	0.621286	0.608144	6.2711	3.64408	3.65852	4.40751	6.41839	2.84757	2.93183	4.91571	2.35507
266	CAAUUUGCUGAGGGCUAUAG	CAATTTGCTGAGGGCTATAGNGG	3e0997fca9138a38c19a390e62f4fcc1	3e0997	g3E0997	+	7883	7902	7899	Env,gp41	0.94191	0.852373	0.907825	0.465731	0.872352	0.917462	0.171986	0.831099	0.655639	0.802127	0.935103	0.876846	0.909118	0.0112753	0.925661	0.920608	0.00670017	0.826165	0.538866	0.760733	0.957333	0.865506	0.924207	0.00453718	0.949772	0.911001	0.00543478	0.825878	0.65513	0.784448	4.00783	2.69447	2.8307	3.29638	5.997	2.58174	4.12262	3.78835	5.28299
267	CCUCCAAUUCCUUUGUGUGC	CCTCCAATTCCTTTGTGTGCNGG	01b9f8444139946445ebb5e33697cfbe	01b9f8	g01B9F8	-	4161	4180	4163	Pol,RNase	0.846489	0.747763	0.684937	0.883852	0.832414	0.763858	0.854708	0.674272	0.795288	0.804997	0.921371	0.787629	0.665326	0.883732	0.84195	0.81487	0.923077	0.564933	0.817894	0.813545	0.927186	0.596899	0.769947	0.882896	0.903756	0.944553	0.927083	0.477124	0.827141	0.838769	3.72732	2.37158	3.17786	1.9416	3.46487	3.4185	1.83789	2.83698	3.05104
268	AUUGGUCUUAAAGGUACCUG	ATTGGTCTTAAAGGTACCTGNGG	8ba99b489fe8f6d9fb1c46d2f2fc1d20	8ba99b	g8BA99B	-	9013	9032	9015	Nef	0.584008	0.633655	0.449561	0.666594	0.368059	0.338677	0.614826	0.578126	0.569033	0.475305	0.772783	0.615069	0.342513	0.616059	0.236602	0.16094	0.528154	0.62251	0.527691	0.398116	0.779269	0.580299	0.20021	0.494527	0.211499	0.0941029	0.653226	0.630454	0.435931	0.344872	4.64741	3.19863	1.77372	3.45478	4.60939	4.82463	2.51243	3.26007	2.73013
269	AUGGCCCAAAAGUUAAACAA	ATGGCCCAAAAGTTAAACAANGG	e923a0174c7ff4e02509c14ecfd4a486	e923a0	gE923A0	+	2599	2618	2615	Pol,RT	0.274599	0.570572	0.552029	0.742844	0.53886	0.774253	0.558649	0.506173	0.614315	0.565945	0.0163792	0.662899	0.629954	0.711439	0.576255	0.775751	0.585141	0.470011	0.661888	0.584376	0.0168051	0.665236	0.612437	0.718077	0.591029	0.766212	0.579513	0.474113	0.646813	0.588857	2.10324	1.84814	2.32587	1.58223	2.06663	2.36807	1.45363	1.61446	1.47966
270	GCAUUUUGGACAUAAAACAA	GCATTTTGGACATAAAACAANGG	6fc08c55c1537c9abcf526fba9243faa	6fc08c	g6FC08C	+	1631	1650	1647	Gag,p24	0.232232	0.287769	0.394901	0.0323245	0.601561	0.131404	0.309529	0.41565	0.427664	0.426992	0.084335	0.149642	0.238464	0.009	0.547375	0.0742857	0.207958	0.320098	0.392479	0.354249	0.0918455	0.157212	0.210454	0.0121885	0.532611	0.0763158	0.172433	0.290698	0.425112	0.347672	2.08038	2.87967	2.20263	2.08366	3.29739	3.07421	2.0126	2.82849	2.32351
271	AGCCACCUGGAUUCCUGAGU	AGCCACCTGGATTCCTGAGTNGG	53b5cedefe175361b5b8828423155ee9	53b5ce	g53B5CE	+	3770	3789	3786	Pol,RT	0.558271	0.541259	0.505824	0.884644	0.909589	0.865671	0.700763	0.708747	0.779579	0.793229	0.874703	0.796344	0.714758	0.957642	0.952014	0.941653	0.917879	0.815123	0.82371	0.892515	0.878705	0.81875	0.631238	0.945411	0.965507	0.900293	0.932886	0.811868	0.830852	0.890308	2.73354	3.74279	1.76397	1.70295	4.27732	2.38661	3.0624	3.2945	3.92011
272	AAAAUUUUCGGGUUUAUUAC	AAAATTTTCGGGTTTATTACNGG	2d975486a5a68c1db1e0fffebcf1a2be	2d9754	g2D9754	+	4891	4910	4907	Pol,IN	0.967152	0.921301	0.777534	0.845833	0.201253	0.753323	0.831122	0.816018	0.80534	0.542761	0.962983	0.886874	0.65575	0.804503	0.164485	0.724626	0.709879	0.659223	0.760092	0.492013	0.944905	0.888417	0.622596	0.786725	0.0560588	0.698002	0.670412	0.650309	0.735499	0.431267	2.07184	1.46175	0.662415	1.35502	2.55964	1.02185	1.52921	1.84241	2.22652
273	AAAACAAUACAUACAGACAA	AAAACAATACATACAGACAANGG	b00788d7b09dd5ee43a10bb85c24c380	b00788	gB00788	+	4560	4579	4576	Pol,IN	0.337294	0.36589	0.250251	0.730563	0.352922	0.267616	0.638812	0.405618	0.42155	0.397095	0.0092108	0.0960009	0.0385046	0.777881	0.0795899	0.0395317	0.723949	0.188406	0.235084	0.180938	0.00516553	0.101277	0.0322706	0.674325	0.0765389	0.0346084	0.728522	0.189912	0.207628	0.163737	5.17918	4.66336	2.85529	3.0915	5.79195	4.1293	4.91696	5.45716	3.48596
274	AAGAAAAGCAAAGAUCAUUA	AAGAAAAGCAAAGATCATTANGG	d38d237172f2bca627146030df00e7a1	d38d23	gD38D23	+	5015	5034	5031	Pol,IN	0.704835	0.54919	0.581583	0.68373	0.432809	0.345697	0.556644	0.593382	0.443321	0.50868	0.686004	0.573171	0.56231	0.684321	0.409278	0.33715	0.558937	0.590541	0.475786	0.499623	0.657471	0.496633	0.479456	0.583035	0.262622	0.222595	0.594107	0.597741	0.462812	0.399232	2.02241	2.35252	1.1118	2.58621	3.50776	1.3159	1.28138	1.6246	2.62345
275	ACACAUAGCUUUAAUUGUAG	ACACATAGCTTTAATTGTAGNGG	08403e19f3f70d3f5f9a91148306c94e	08403e	g08403E	+	7341	7360	7357	Env,gp120	0.114395	0.103463	0.15638	0.0453107	0.18095	0.0916246	0.140749	0.137119	0.165194	0.1462	0.00104815	0.0424235	0.0369916	0.000636403	0.139233	0.00912866	0.024413	0.112803	0.102282	0.0880098	0.00116852	0.0517431	0.0641776	0.00211273	0.336077	0.0200144	0.0242634	0.18774	0.214021	0.19845	2.864	3.32559	1.91886	3.07958	4.31169	2.05342	2.23335	3.15005	1.23979
276	UGAGACAACAUCUGUUGAGG	TGAGACAACATCTGTTGAGGNGG	4a37aabc3cc4ceb0ecfb9e7cde1647ba	4a37aa	g4A37AA	+	3163	3182	3179	Pol,RT	0.042258	0.109817	0.051745	0.533491	0.214033	0.143705	0.122273	0.183961	0.358309	0.22964	0.000395846	0.00106775	0.000338904	0.44431	0.00992034	0.00300846	0.0139657	0.00937466	0.174531	0.0767471	0.000504192	0.00114169	0.000411307	0.425537	0.0114517	0.00307062	0.014533	0.00922812	0.169375	0.0746857	5.84404	5.42526	4.00435	5.06581	6.73244	4.25548	7.03299	6.65676	6.77089
277	CAAUACUACUUCUUGUGGGU	CAATACTACTTCTTGTGGGTNGG	a56654a2a0d838c5e216881991ba705f	a56654	gA56654	-	6463	6482	6465	Env,gp120	0.101416	0.0387343	0.093479	0.449957	0.24724	0.193116	0.129901	0.091228	0.240904	0.222111	0	0	0	0.379597	0.0109908	0.0332074	0.00853298	0	0.0975176	0.0618501	0.000219649	0	0	0.431207	0.00804326	0.0276639	0.00462963	0	0.0555011	0.0623161	8.86378	9.48124	7.06674	7.43442	12.3092	10.2826	11.0695	9.09369	10.4564
278	AUGGAAGCCAAAAAUGAUAG	ATGGAAGCCAAAAATGATAGNGG	7f7f8165d7e7842b0756170f91885374	7f7f81	g7F7F81	+	2375	2394	2391	Pol,PR	0.9576	0.941125	0.929122	0.90913	0.38559	0.932927	0.9005	0.932417	0.839796	0.666923	0.96779	0.952219	0.959036	0.902305	0.207364	0.940373	0.900817	0.940995	0.817543	0.585851	0.95677	0.948531	0.949071	0.86921	0.200335	0.932731	0.892031	0.907394	0.809519	0.574067	2.0963	1.99055	1.04136	1.27517	2.29273	1.78169	1.61183	1.50968	2.68974
279	UCUUUAAUCAAUCCUCAGGA	TCTTTAATCAATCCTCAGGANGG	7add9b8566c60ba71fa0e7d496b1af52	7add9b	g7ADD9B	+	7303	7322	7319	Env,gp120	0.0872345	0.163169	0.102632	0.55133	0.155752	0.104322	0.200861	0.122373	0.210519	0.198024	0	0.0662862	0.0272655	0.467022	0.0349712	0.0105189	0.0526635	0.0110552	0.104337	0.0924042	0	0.052502	0.0343214	0.435658	0.0458917	0.00802387	0.0565773	0.0101563	0.060972	0.0888776	6.10867	3.54342	3.50958	4.17626	6.13004	2.78201	2.93183	4.5888	2.35507
280	AAGAGCCGAGCAAGCUUCAC	AAGAGCCGAGCAAGCTTCACNGG	e3b1d97a51f2d0859fb964e0d72f7c73	e3b1d9	gE3B1D9	+	1701	1720	1717	Gag,p24	0.253967	0.198844	0.324801	0.616378	0.0956333	0.647141	0.407343	0.337662	0.244322	0.241372	0.0336451	0.0139884	0.0836629	0.560001	0.00209978	0.593382	0.0992071	0.0515404	0.0968398	0.108915	0.0379812	0.0165687	0.107654	0.568557	0.00184656	0.683241	0.137331	0.0413223	0.124682	0.117707	6.14399	3.12646	3.27139	4.60831	5.83336	3.69231	5.41341	3.25643	6.32171
281	UAAUACCUCAGUCAUUACAC	TAATACCTCAGTCATTACACNGG	e064faecea47d75208d96bd20efe15a1	e064fa	gE064FA	+	6812	6831	6828	Env,gp120	0.190275	0.575174	0.453704	0.421543	0.161633	0.455429	0.562586	0.237607	0.398956	0.29445	0	0.551994	0.374936	0.435572	0.0365712	0.418932	0.426401	0.0153692	0.319443	0.197886	0.000489911	0.611855	0.419859	0.506732	0.0469062	0.427968	0.360184	0.00752491	0.206946	0.208713	4.88667	2.31145	2.96852	2.96552	5.75847	5.25018	3.7804	4.66635	1.52532
282	UGAGACAACAUCUGUUGAAG	TGAGACAACATCTGTTGAAGNGG	417984b4efe488cb61489c8e5e4bd01d	417984	g417984	+	3163	3182	3179	Pol,RT	0.0322516	0.102746	0.0529515	0.40723	0.206899	0.145258	0.107136	0.126541	0.26509	0.197974	0.000545017	0.00413928	0.00056436	0.228554	0.0169322	0.00457993	0.0100939	0.00999553	0.0822275	0.0449037	0.00065445	0.00365739	0.000580792	0.216664	0.0155512	0.00360644	0.0104779	0.00975763	0.0777847	0.0423078	5.84404	5.42526	4.00435	5.06581	6.73244	4.25548	7.03299	6.65676	6.77089
283	UCAACUCAACUACUGUUAAA	TCAACTCAACTACTGTTAAANGG	3dd03cbcdbd77c5dcb38afe076e4af27	3dd03c	g3DD03C	+	6990	7009	7006	Env,gp120	0.632078	0.518678	0.547098	0.577961	0.762285	0.246892	0.512668	0.297966	0.579698	0.636917	0.784075	0.566213	0.611027	0.635263	0.792063	0.0562384	0.356625	0.145711	0.578342	0.662787	0.85309	0.572636	0.652903	0.621017	0.830662	0.0341164	0.402838	0.0888353	0.667096	0.693508	4.13246	4.49074	1.87364	3.57134	4.8664	3.12749	2.80085	3.36342	3.8461
284	AAUGGCCAUUGUUUAACUUU	AATGGCCATTGTTTAACTTTNGG	479f660aed0eb499e5f69833e065757c	479f66	g479F66	-	2607	2626	2609	Pol,RT	0.417294	0.433316	0.383807	0.783595	0.455003	0.741387	0.436417	0.374927	0.518951	0.494206	0.0997301	0.115104	0.0874787	0.745452	0.197271	0.671965	0.183927	0.0855206	0.298721	0.258666	0.0963035	0.115619	0.08589	0.748441	0.212935	0.643742	0.181517	0.0879595	0.295681	0.265052	2.68441	2.42958	2.40135	1.82406	2.24443	2.78196	1.7977	2.12269	2.03456
285	CCCCUUGUCUCAAUAAAAGU	CCCCTTGTCTCAATAAAAGTNGG	9dcaab91d97e0d9e5c8c24c8a72d02f9	9dcaab	g9DCAAB	+	2277	2296	2293	Gag,p6,Pol,PR	0.442234	0.148425	0.266326	0.213988	0.721171	0.221782	0.337941	0.154678	0.291057	0.468667	0.256455	0.000552906	0.0741658	0.0229423	0.721375	0.0431515	0.218349	0	0.147075	0.377467	0.239906	0.000519751	0.0703116	0.0198398	0.717608	0.0359307	0.219821	0	0.149352	0.374107	5.71015	7.8128	5.84	4.82084	10.3654	5.66259	7.53287	6.07875	3.54825
286	CCUAUUUUUACUGUGACAAG	CCTATTTTTACTGTGACAAGNGG	458936a796942164dea4b2ef4660ddae	458936	g458936	-	2280	2299	2282	Gag,p6,Pol,PR	0.626772	0.299836	0.57417	0.155808	0.21573	0.438844	0.142335	0.32862	0.253861	0.288014	0.53405	0.00565217	0.521943	0.0224969	0.0364824	0.283758	0.00366881	0.0289589	0.0967235	0.120491	0.54273	0.00540271	0.525749	0.0180459	0.0380272	0.285983	0.00380831	0.0287392	0.0987939	0.121761	5.44746	4.63534	4.07108	4.98285	7.4899	4.84588	6.88737	4.96455	3.98277
287	CCUUUCCAGAGUAGUUUGGC	CCTTTCCAGAGTAGTTTGGCNGG	0e6d82000724aa60ca8750e47b23f992	0e6d82	g0E6D82	-	4944	4963	4946	Pol,IN	0.485956	0.547444	0.488124	0.170709	0.590988	0.274333	0.261911	0.547969	0.51103	0.5001	0.67625	0.561418	0.627148	0.0139844	0.562424	0.0764799	0.175476	0.639695	0.506315	0.491064	0.758917	0.562112	0.632358	0.014098	0.704365	0.0598737	0.174603	0.645315	0.535468	0.564939	1.75761	1.18775	0.797994	1.958	3.55311	2.41806	1.90326	2.66276	2.17891
288	CUUGGUUCUCUCAUUUGGCC	CTTGGTTCTCTCATTTGGCCNGG	9ebf68bfe5d691b5903c875a58853ae2	9ebf68	g9EBF68	-	1465	1484	1467	Gag,p24	0.220558	0.268618	0.286958	0.284351	0.737119	0.735392	0.171109	0.166618	0.460773	0.5149	0.0278091	0.0496892	0.103177	0.0709463	0.683969	0.708824	0.0401689	0	0.333018	0.396202	0.0462123	0.0564585	0.107993	0.0812635	0.696263	0.685766	0.0317125	0	0.40435	0.411705	3.10809	3.66952	3.05683	2.87566	4.64767	3.60201	3.46925	2.50167	5.31305
289	UUUCUUCCAAUUAUGUUGAC	TTTCTTCCAATTATGTTGACNGG	5def53663afa4c2fc4ca9c936dedea37	5def53	g5DEF53	-	2496	2515	2498	Pol,PR	0.588941	0.604574	0.86928	0.856295	0.785744	0.855882	0.813668	0.352899	0.753799	0.757164	0.830604	0.816404	0.858827	0.839095	0.735123	0.848114	0.770517	0.210041	0.742431	0.751569	0.810474	0.815757	0.860492	0.831432	0.718157	0.863612	0.764603	0.206415	0.736157	0.741371	2.64793	3.43393	1.60326	2.57251	4.42277	2.34027	3.11177	2.34665	3.11843
290	CUGUGCCUUGGAAUGCUAGU	CTGTGCCTTGGAATGCTAGTNGG	cdf77277b1ab2bd61108dcdd52fc4da9	cdf772	gCDF772	+	8044	8063	8060	Env,gp41	0.0247833	0.0831525	0.0689831	0.711348	0.0840597	0.0211531	0.128208	0.414052	0.247806	0.185496	0.00291916	0.031874	0.0140796	0.695212	0.0293383	0.00180997	0.0512821	0.277415	0.199123	0.135098	0.000858937	0.0333016	0.0232304	0.683346	0.0524977	0.00113642	0.0479452	0.270801	0.109862	0.136033	5.54283	6.31288	4.13572	5.65111	7.2825	5.22913	4.60344	5.72672	4.80512
291	AUGUAUGCCCCUCCCAUCAA	ATGTATGCCCCTCCCATCAANGG	5239da96d429ac69f18e3a0ce9a5d7e2	5239da	g5239DA	+	7524	7543	7540	Env,gp120	0.572113	0.181284	0.153363	0.566178	0.134738	0.198935	0.0356862	0.136017	0.214655	0.224923	0.754378	0.0870556	0.0695973	0.609277	0.055739	0.0443564	0	0.029583	0.149865	0.171263	0.743547	0.101144	0.121269	0.62974	0.0341697	0.0712985	0.0304137	0.038843	0.0981957	0.1656	11.3433	6.95876	9.01382	8.46599	16.8763	12.8581	9.51195	11.5071	8.07543
292	UCAGAAGUACACAUCCCACU	TCAGAAGTACACATCCCACTNGG	d9b71193eb291085b1e0d540f16fe71b	d9b711	gD9B711	+	5197	5216	5213	Vif	0.475224	0.608148	0.720345	0.683581	0.261921	0.27358	0.532251	0.220257	0.493136	0.421385	0.144402	0.569224	0.673931	0.624947	0.0209592	0.218754	0.453949	0.152632	0.332001	0.255362	0.121858	0.51995	0.581248	0.657098	0.00572981	0.146552	0.826356	0.333991	0.285814	0.241627	8.00242	7.90229	7.481	6.51524	11.2561	5.35313	9.39223	7.84228	9.43494
293	UAACACCUCAGUCAUUACAC	TAACACCTCAGTCATTACACNGG	428267c608ffd54d1a991ec0876a66bc	428267	g428267	+	6812	6831	6828	Env,gp120	0.156227	0.512263	0.387553	0.567769	0.144067	0.506601	0.486424	0.220189	0.399235	0.29065	0	0.557473	0.356648	0.499047	0.0389726	0.56061	0.421807	0.0212766	0.328156	0.210197	0.000487857	0.578287	0.394671	0.55029	0.0476696	0.435847	0.360736	0.00970874	0.212626	0.210042	4.88667	2.31145	2.96852	2.96552	5.75847	5.25018	3.7804	4.66635	1.52532
294	ACAGUCCAGCUGUCCUUUUC	ACAGTCCAGCTGTCCTTTTCNGG	5593d754789c5f79d6e01b626491ff22	5593d7	g5593D7	-	3291	3310	3293	Pol,RT	0.147589	0.175839	0.101388	0.301606	0.569043	0.169022	0.273571	0.0982104	0.256745	0.370202	0.0868923	0.105087	0.0348961	0.21771	0.49745	0.0429166	0.0768195	0.024827	0.193621	0.296834	0.0915191	0.10616	0.037344	0.2202	0.470227	0.0968441	0.0841743	0.0251266	0.189717	0.286147	3.16987	3.08625	1.88173	2.87384	4.3146	3.5029	3.15829	2.9531	4.98563
295	ACUUCCCUCAAAUCACUCUU	ACTTCCCTCAAATCACTCTTNGG	8170a003726ba84efc9f774ef6d5525e	8170a0	g8170A0	+	2248	2267	2264	Gag,p6,Pol,PR	0.858459	0.910841	0.877815	0.652565	0.828988	0.722237	0.828273	0.647193	0.777097	0.804077	0.915037	0.882998	0.935172	0.687662	0.855067	0.658035	0.774046	0.439271	0.810561	0.818911	0.921877	0.881396	0.919447	0.692089	0.838971	0.688122	0.780059	0.437449	0.813645	0.811656	3.07591	1.85523	1.85818	2.22843	4.48225	2.99373	3.86818	3.10104	3.64266
296	CCUAUCUUUAUUGUGACGAG	CCTATCTTTATTGTGACGAGNGG	c7dcf2f9c626a6f5e24dcfa7309c0e46	c7dcf2	gC7DCF2	-	2280	2299	2282	Gag,p6,Pol,PR	0.45676	0.269234	0.367963	0.653441	0.415608	0.509762	0.340985	0.285289	0.464232	0.431301	0.306147	0.00239272	0.11171	0.663265	0.218994	0.415405	0.228775	0.0118165	0.362237	0.259831	0.291593	0.00306236	0.106111	0.700468	0.218018	0.424881	0.228694	0.0115473	0.368007	0.263413	5.44746	4.63534	4.07108	4.98285	7.4899	4.84588	6.88737	4.96455	3.98277
297	AUGCACACUUUUAAUUGUGG	ATGCACACTTTTAATTGTGGNGG	6234020326dfbd38b0632ccb73b790a6	623402	g623402	+	7341	7360	7357	Env,gp120	0.147791	0.321385	0.334306	0.549895	0.269592	0.352821	0.38144	0.278958	0.311847	0.315311	0.00142469	0.0418198	0.0373996	0.574242	0.00943952	0.0735968	0.0451776	0.015345	0.116687	0.0957838	0.00225627	0.0274275	0.0288922	0.575991	0.0106049	0.0460443	0.0577692	0.00889328	0.0675075	0.0886599	2.864	3.32559	1.91886	3.07958	4.31169	2.05342	2.23335	3.15005	1.23979
298	UUCCUGAAGUCUUCAUCUAA	TTCCTGAAGTCTTCATCTAANGG	2e634bb5663cb16711fbdd81133d1ac1	2e634b	g2E634B	-	2907	2926	2909	Pol,RT	0.130337	0.343332	0.183951	0.523857	0.38566	0.324284	0.377145	0.229759	0.376036	0.355122	0.00621919	0.115054	0.035596	0.417711	0.192918	0.141276	0.117356	0.0819029	0.185855	0.180435	0.00626402	0.111971	0.0375579	0.427532	0.161495	0.113032	0.118163	0.0842429	0.178221	0.165521	6.44876	6.6966	3.05479	6.59993	8.99702	6.429	5.40129	5.90625	6.30235
299	CAAUGACAUACAGAAGUUAG	CAATGACATACAGAAGTTAGNGG	6920e9066f5cb1cc6e14c4d3ed9ef805	6920e9	g6920E9	+	3311	3330	3327	Pol,RT	0.712345	0.671053	0.656101	0.886412	0.513532	0.691748	0.235959	0.526849	0.656853	0.614251	0.849246	0.78276	0.746953	0.895298	0.596916	0.79493	0.0899266	0.607791	0.734041	0.692848	0.849183	0.788735	0.743948	0.889675	0.611889	0.785761	0.105206	0.611679	0.735386	0.69946	2.67287	2.07997	1.98337	2.01674	4.18603	2.6293	2.49666	2.69374	1.96945
300	GAACCCCCAUUUCUUUGGAU	GAACCCCCATTTCTTTGGATNGG	9904ddd03003af60fc727ebc4ef5b563	9904dd	g9904DD	+	3219	3238	3235	Pol,RT	0.786681	0.779777	0.741764	0.739437	0.781483	0.765047	0.741258	0.767969	0.781722	0.771204	0.823826	0.792401	0.734602	0.752999	0.79115	0.781651	0.753993	0.799765	0.806623	0.784075	0.793269	0.763495	0.71789	0.71792	0.720309	0.729275	0.737667	0.779173	0.786133	0.736711	2.30226	1.52914	0.965683	1.56954	2.87539	2.02262	2.0693	1.83956	1.96279
301	ACUCUUCUCUUUGCCUUGGU	ACTCTTCTCTTTGCCTTGGTNGG	9410c7fde255cadb5ac66eaf702116d2	9410c7	g9410C7	-	7719	7738	7721	Env,gp120	0.667355	0.0729433	0.419769	0.722112	0.278257	0.645028	0.324608	0.373703	0.417512	0.379642	0.821435	0.0431958	0.339675	0.682167	0.0825341	0.661878	0.00522193	0.0613408	0.33022	0.256631	0.818136	0.0271669	0.418469	0.766762	0.0600922	0.723203	0.00377358	0.111468	0.264685	0.260355	5.38806	6.03344	2.5292	5.34769	7.78703	3.53459	4.78825	3.5777	4.48313
302	UUGUUUUACAUCAUUAGUGU	TTGTTTTACATCATTAGTGTNGG	9dbbb1bc1042870d4e242ae933bbd953	9dbbb1	g9DBBB1	-	3631	3650	3633	Pol,RT	0.262969	0.752006	0.291923	0.803898	0.743671	0.821836	0.843643	0.778531	0.74367	0.684367	0.0343465	0.739826	0.111472	0.82812	0.812565	0.845842	0.860087	0.791706	0.754139	0.69034	0.0357948	0.724836	0.148151	0.76143	0.772867	0.899628	0.843157	0.757673	0.749049	0.665691	3.00595	3.19924	1.64488	2.42363	3.35073	2.25224	2.54035	3.19242	2.87708
303	UCUGGAUUCUGUUUUCUAAA	TCTGGATTCTGTTTTCTAAANGG	735c65bb034209712f37ae27fb377b73	735c65	g735C65	-	3060	3079	3062	Pol,RT	0.211979	0.0996672	0.0968741	0.722302	0.0589114	0.72592	0.0726021	0.134696	0.532514	0.223757	0.037961	0.00683356	0.0058359	0.780452	0.0120415	0.78693	0.0119922	0.0178133	0.537951	0.179658	0.0357278	0.00660463	0.00820444	0.771607	0.0109315	0.819523	0.0127026	0.0204131	0.536108	0.178993	6.2959	7.61771	5.27826	6.0147	7.44727	3.66189	6.96767	4.63993	6.84655
304	AUACAUUAUUGUGCUCCAGC	ATACATTATTGTGCTCCAGCNGG	3a37bf04c702e6cdfa85dba1827a6203	3a37bf	g3A37BF	+	6867	6886	6883	Env,gp120	0.743917	0.32784	0.355708	0.121861	0.828088	0.266995	0.707689	0.825087	0.535377	0.605397	0.779276	0.16411	0.182071	0.0141158	0.805194	0.0590108	0.663071	0.809998	0.48966	0.541889	0.901874	0.190969	0.201983	0.0131301	0.862288	0.15249	0.580247	0.856972	0.61274	0.595618	3.35901	2.57214	3.61241	3.35269	5.40942	3.73087	3.6621	3.85214	3.17804
305	UUUUUCUUUAUGGCAAAUAC	TTTTTCTTTATGGCAAATACNGG	95894f29e5b3c9ac5cd5683d27798446	95894f	g95894F	-	2727	2746	2729	Pol,RT	0.788689	0.68424	0.556245	0.798557	0.271813	0.298522	0.753838	0.41548	0.445882	0.451928	0.805208	0.600659	0.4821	0.753589	0.00729621	0.0341393	0.688498	0.211796	0.30949	0.27934	0.805317	0.606637	0.461496	0.762615	0.0103158	0.0268493	0.695624	0.212015	0.300733	0.279181	3.38345	2.5654	1.64726	2.33855	4.66734	2.58195	3.10014	3.3718	2.77482
306	AUAUGUUGCAACUCACGGUC	ATATGTTGCAACTCACGGTCNGG	4948816a89ba2a0947723c7723d641be	494881	g494881	+	7915	7934	7931	Env,gp41	0.577773	0.343082	0.37303	0.515604	0.726089	0.430475	0.366979	0.391998	0.464984	0.574997	0.374211	0.0819145	0.116336	0.296528	0.672882	0.113035	0.280589	0.0945069	0.295472	0.426457	0.396971	0.0834089	0.106623	0.268521	0.782286	0.0946069	0.303855	0.0967742	0.310289	0.475625	0.611137	2.21131	0.385749	0.901084	2.31489	1.04991	1.11987	1.84037	1.00421
307	UCAGUACAAUGUGCUCCCAC	TCAGTACAATGTGCTCCCACNGG	21debddfd12750e2fb507876ef7554ac	21debd	g21DEBD	+	2981	3000	2997	Pol,RT	0.326259	0.327642	0.372098	0.307497	0.250956	0.163129	0.110961	0.334898	0.291907	0.284912	0.221102	0.101863	0.182697	0.0905361	0.109518	0.0310378	0.0183145	0.114323	0.0917748	0.115765	0.209302	0.0924257	0.176142	0.0898059	0.103738	0.0232163	0.0193875	0.113693	0.0898856	0.110528	1.99758	2.18071	2.05677	1.64495	2.29547	2.42928	3.11185	2.22397	1.68501
308	UAUGCAACAGGAGAUAUAAU	TATGCAACAGGAGATATAATNGG	5d437ac91b60e5cdb9709c5f01eeaa50	5d437a	g5D437A	+	6533	6552	6549	Env,gp120	0.135811	0.0981968	0.0912555	0.309661	0.268109	0.143854	0.347686	0.121156	0.261208	0.224498	0.000844781	0.00824059	0.00990463	0.182696	0.161956	0.0785013	0.166552	0.0173025	0.148753	0.118214	0.000717753	0.00774933	0.011973	0.193596	0.150667	0.0683047	0.191062	0.0108853	0.125678	0.111685	5.42043	4.26331	1.89195	3.46184	4.79462	4.49633	2.45865	3.74707	3.12779
309	UCCAACAGCCCUUUUUCCUA	TCCAACAGCCCTTTTTCCTANGG	5223c1f47659f3d1e4c7493f2b1cbddf	5223c1	g5223C1	-	2013	2032	2015	Gag,p7	0.547926	0.726665	0.759768	0.742106	0.503038	0.62855	0.448602	0.658073	0.649015	0.602911	0.231897	0.685895	0.691254	0.648597	0.330421	0.531261	0.103866	0.491058	0.468997	0.453679	0.20501	0.667485	0.714237	0.622322	0.384886	0.617604	0.304004	0.357772	0.529981	0.478924	2.7677	3.58346	2.17392	3.67329	3.21185	3.33674	2.18256	3.94199	3.04204
310	UGUGAAGAAAUGGAGAAGGA	TGTGAAGAAATGGAGAAGGANGG	7d0a213c0cea9c76b1ca17fb6e1e74ab	7d0a21	g7D0A21	+	2661	2680	2677	Pol,RT	0.224243	0.266097	0.344772	0.359742	0.729998	0.32773	0.262219	0.311316	0.410002	0.517668	0.0861205	0.0145948	0.0762601	0.00493597	0.777725	0.0332008	0.0279214	0.033873	0.275495	0.406945	0.084928	0.014252	0.0758184	0.00469155	0.776347	0.065075	0.0272064	0.0332489	0.271838	0.406597	2.64321	2.68252	2.23798	2.83966	4.09256	3.72444	3.77497	3.54635	3.00351
311	AAGGACCAGCCAAACUACUC	AAGGACCAGCCAAACTACTCNGG	8f47a0ad0fd47d1a8b52e231d37ac5b4	8f47a0	g8F47A0	+	4936	4955	4952	Pol,IN	0.573747	0.441309	0.549923	0.0577063	0.732472	0.098705	0.359473	0.501117	0.465968	0.544173	0.728067	0.459556	0.665932	0.00891912	0.664696	0.0539525	0.139875	0.547606	0.462337	0.527367	0.705298	0.436245	0.619738	0.0087983	0.770882	0.043379	0.139535	0.52193	0.488034	0.570225	0.828299	0.835736	0.369962	1.32088	1.70787	0.819567	0.788235	1.00107	1.24306
312	AGUAAAAUUAAAGCCAGGAA	AGTAAAATTAAAGCCAGGAANGG	c7d66b856a5b9b4f29e674089081230d	c7d66b	gC7D66B	+	2576	2595	2592	Pol,RT	0.487091	0.798333	0.620959	0.854744	0.819784	0.449527	0.667779	0.863338	0.819563	0.7755	0.257207	0.743689	0.432584	0.843815	0.765256	0.201736	0.469874	0.851206	0.773367	0.700006	0.262714	0.726688	0.415709	0.784137	0.721642	0.159481	0.443321	0.837647	0.752111	0.665635	3.32651	3.44018	2.0194	2.85635	3.96433	3.11521	3.43958	2.87692	3.7728
313	CUGGGGAUUUGGGGUUGCUC	CTGGGGATTTGGGGTTGCTCNGG	6a91aed888987f43ad1ee15e09281416	6a91ae	g6A91AE	+	8001	8020	8017	Env,gp41	0.0906778	0.253004	0.293365	0.763056	0.185238	0.65653	0.177849	0.224209	0.295358	0.292052	0	0.0871163	0.144373	0.819483	0.0273438	0.715147	0.0324763	0.034109	0.183478	0.173025	0.00019111	0.0807985	0.205139	0.833848	0.0231111	0.700602	0.0342466	0.0242326	0.138576	0.173135	2.05903	2.20827	3.17604	2.73543	3.39012	2.8566	2.16953	2.97422	2.609
314	GGGCAAGUCAGAUUUAUCCA	GGGCAAGTCAGATTTATCCANGG	eaa6e6fe86a5017da5adff460b26f9a0	eaa6e6	gEAA6E6	+	3346	3365	3362	Pol,RT	0.30105	0.118479	0.601087	0.450696	0.571	0.527923	0.919375	0.778759	0.546356	0.517903	0.208555	0.0573792	0.551078	0.448832	0.672137	0.5	0.920047	0.762669	0.589518	0.552908	0.200974	0.0494894	0.52321	0.438522	0.667807	0.365957	0.904279	0.757957	0.584306	0.541326	5.57565	6.26763	4.55254	4.69468	6.809	6.23888	5.14632	5.56385	5.84911
315	CUGAUGUUUUUUAUCUGGUG	CTGATGTTTTTTATCTGGTGNGG	4391cfd7f0b90303b7ae4d72df180599	4391cf	g4391CF	-	3196	3215	3198	Pol,RT	0.129975	0.558867	0.139989	0.567573	0.331406	0.435869	0.169307	0.776185	0.423737	0.379157	0.00517965	0.646917	0.0297518	0.660643	0.0660813	0.221833	0.0329888	0.781711	0.313245	0.238284	0.00522222	0.638473	0.0287383	0.657842	0.0732452	0.174703	0.0363043	0.776554	0.296638	0.237357	2.72385	3.09948	2.88289	3.11888	4.22738	2.64137	5.64222	3.42575	3.59279
316	UUACUCCAACUAGUAUUCCA	TTACTCCAACTAGTATTCCANGG	bbd1ee71ca65f36906bd7c5c75495cc5	bbd1ee	gBBD1EE	-	8052	8071	8054	Env,gp41	0.108525	0.330448	0.350509	0.403736	0.296382	0.282343	0.455607	0.482159	0.307265	0.317815	0.00265442	0.115415	0.0837604	0.320005	0.0654555	0.0294206	0.342857	0.513316	0.122498	0.125746	0.000963363	0.127036	0.0577	0.281193	0.0975262	0.0189258	0.329493	0.499206	0.0835514	0.129207	2.85992	6.26807	3.7883	3.54444	6.49636	4.08151	4.16405	5.08064	4.36841
317	AUAAUGUGCUUCCACAGGGA	ATAATGTGCTTCCACAGGGANGG	c10542c2cb0a7732903132da7346afbd	c10542	gC10542	+	2986	3005	3002	Pol,RT	0.39983	0.705002	0.727604	0.741454	0.828711	0.701064	0.697089	0.722826	0.734913	0.75688	0.228462	0.804048	0.85956	0.840188	0.851313	0.808355	0.823901	0.837095	0.832842	0.810266	0.216422	0.798392	0.852492	0.832088	0.848743	0.826481	0.809076	0.832303	0.826404	0.805818	2.65478	1.93257	2.47437	1.11484	1.874	2.43031	2.45178	1.51038	1.03967
318	UUCCUGAAUUCUUUAUCUAA	TTCCTGAATTCTTTATCTAANGG	44dd2052cf0571821fb5a4f50690cbec	44dd20	g44DD20	-	2907	2926	2909	Pol,RT	0.0371514	0.309366	0.0636476	0.458737	0.129551	0.138802	0.626309	0.121079	0.276961	0.189518	0.00371418	0.187224	0.0134225	0.455788	0.0669842	0.0480642	0.698733	0.0582296	0.236966	0.134637	0.0036679	0.184362	0.0126444	0.47427	0.0728802	0.0443996	0.698868	0.0567715	0.233572	0.138807	6.44876	6.6966	3.05479	6.59993	8.99702	6.429	5.40129	5.90625	6.30235
319	UAUGCAACAGGAGACAUAAU	TATGCAACAGGAGACATAATNGG	8537e456d5fc0bc9e6e8c32d4c067003	8537e4	g8537E4	+	6405	6424	6421	Env,gp120	0.282631	0.181769	0.141176	0.283436	0.42269	0.123356	0.303988	0.181006	0.265679	0.315141	0.00493214	0.0332865	0.0260281	0.206602	0.342373	0.0451688	0.214618	0.042202	0.170326	0.211709	0.00495677	0.0428237	0.0268555	0.192406	0.359544	0.0153409	0.199938	0.0419986	0.226596	0.223603	3.026	2.63601	2.73864	2.24886	3.51894	2.03742	4.42315	2.59853	2.74292
320	AAGCACCAUCCAAAGGUCAG	AAGCACCATCCAAAGGTCAGNGG	361613819c9dfb073344a87340590f4e	361613	g361613	-	120	139	122	5'LTR	0.00601366	0.684407	0.118982	0.277516	0.555257	0.160247	0.061213	0.364614	0.271021	0.407007	0.000837563	0.743442	0.0534994	0.278764	0.543593	0.166926	0.0290716	0.383751	0.268082	0.399945	0.0019769	0.854795	0.0459589	0.368679	0.663841	0.211753	0.0416133	0.49916	0.27117	0.481743	2.89826	3.24862	1.54553	1.58274	5.90006	3.89573	3.78581	3.75038	1.69921
321	AGAACAUGGGUAUUACUUCU	AGAACATGGGTATTACTTCTNGG	b5fb5e081c615caae2b898fbecbedc35	b5fb5e	gB5FB5E	-	1287	1306	1289	Gag,p24	0.943491	0.778232	0.859423	0.695661	0.545795	0.749766	0.747812	0.760426	0.752394	0.672586	0.953699	0.890739	0.881995	0.781316	0.775153	0.858984	0.840406	0.881579	0.863612	0.82176	0.923577	0.887307	0.916819	0.832995	0.721194	0.862537	0.818378	0.888889	0.858817	0.804372	2.5075	2.66587	1.89106	2.27513	3.21897	2.59796	2.2661	2.58068	2.07453
322	UUGUAUUGAUAUCUAAUCCC	TTGTATTGATATCTAATCCCNGG	28f3b951793cba5c59055b13c0df6838	28f3b9	g28F3B9	-	2970	2989	2972	Pol,RT	0.379436	0.778894	0.434824	0.742875	0.648878	0.515093	0.35074	0.790344	0.636997	0.634185	0.0603733	0.897773	0.319218	0.834538	0.718978	0.603858	0.10081	0.900661	0.652691	0.666071	0.0622721	0.899158	0.296751	0.832525	0.685442	0.665609	0.106295	0.889341	0.629983	0.647002	3.76121	2.56325	1.64924	2.25351	4.11333	2.40343	4.2299	2.67208	2.49463
323	CAAUACAAUGUGCUUCCACA	CAATACAATGTGCTTCCACANGG	23ff5cad7d16b17407882d901d11f08d	23ff5c	g23FF5C	+	2982	3001	2998	Pol,RT	0.113067	0.527344	0.494731	0.515516	0.713471	0.536844	0.550546	0.55909	0.516848	0.588161	0.0107103	0.714703	0.652349	0.687968	0.685481	0.747932	0.787503	0.737303	0.68381	0.653432	0.0110973	0.71301	0.655314	0.698261	0.69585	0.79074	0.787301	0.736783	0.683261	0.660776	1.99848	2.18995	2.06768	1.64169	2.29454	2.42928	3.12793	2.22831	1.69282
324	UAAAUGUUUCAACUGUGGCA	TAAATGTTTCAACTGTGGCANGG	6a8d60c1fb6883f874cc15936a167e77	6a8d60	g6A8D60	+	1959	1978	1975	Gag,p7	0.134838	0.169184	0.155655	0.123471	0.819966	0.180003	0.195825	0.420242	0.474148	0.506519	0.00775113	0.0301049	0.0410663	0.00614527	0.840939	0.0574552	0.0729584	0.518357	0.440351	0.469878	0.0117271	0.0394432	0.0377947	0.0048285	0.830012	0.0646084	0.0899471	0.447857	0.386798	0.456875	2.88227	4.4334	2.79251	3.49919	6.21266	4.23896	7.01378	5.17685	4.13079
325	UGUAAUGAUAAGAAGUUCAA	TGTAATGATAAGAAGTTCAANGG	4b72f3c2a20de3c59ad2f6ba21a50d78	4b72f3	g4B72F3	+	6906	6925	6922	Env,gp120	0.266902	0.332593	0.25957	0.479041	0.178675	0.54525	0.313481	0.190558	0.347172	0.268224	0.180622	0.237262	0.142815	0.41528	0.021958	0.504168	0.187032	0.0581419	0.23689	0.144463	0.1599	0.202159	0.143532	0.386924	0.0210558	0.498266	0.142674	0.0526211	0.170942	0.129508	6.34288	5.65109	4.08235	4.83724	8.27972	7.3322	7.04034	7.45508	4.18615
326	CAGGGAAGUAGCCUUGUGUG	CAGGGAAGTAGCCTTGTGTGNGG	e61424c6ac2045df966b22eb32791e6a	e61424	gE61424	-	59	78	61	5'LTR	0.683348	0.174224	0.825859	0.852467	0.476	0.887005	0.925227	0.0752575	0.729536	0.565655	0.793103	0.0789474	0.818062	0.849205	0.487174	0.893353	0.944677	0	0.726072	0.564533	0.836735	0.0857143	0.852823	0.895984	0.654098	0.930894	0.956757	0	0.743529	0.657216	4.20645	2.76725	2.81232	2.24919	4.2687	4.02939	3.47927	2.94061	2.30879
327	GGCCUGUUAGAAACAUCAGA	GGCCTGTTAGAAACATCAGANGG	25a66e2fd7c08f7ca1a8331c05954ab2	25a66e	g25A66E	+	934	953	950	Gag,p17	0.225749	0.157731	0.330839	0.434162	0.266322	0.475222	0.434967	0.18299	0.334936	0.29234	0.0617794	0.0447878	0.255265	0.384616	0.154503	0.454517	0.206063	0.0969691	0.17358	0.186842	0.0633836	0.0700451	0.137436	0.27123	0.221135	0.428447	0.267904	0.0827709	0.184567	0.194333	4.35054	4.82005	3.93246	6.1803	7.19546	4.61867	5.99329	5.97087	5.35898
328	AAAAAAUUCGGUUAAGGCCA	AAAAAATTCGGTTAAGGCCANGG	5c2d5a67fc9ed9b0dce055462b91a3f0	5c2d5a	g5C2D5A	+	839	858	855	Gag,p17	0.281202	0.506546	0.53511	0.804537	0.61819	0.0498391	0.578168	0.41853	0.620447	0.581153	0.0480751	0.516286	0.599838	0.827862	0.580568	0.0177547	0.629058	0.137983	0.607218	0.546648	0.0485142	0.593197	0.684719	0.812792	0.43155	0.0183459	0.680949	0.28918	0.529116	0.489456	3.26594	5.76086	2.15599	3.19296	5.32337	5.95644	4.30376	4.49371	4.21335
329	UUAGAAGAAAUAAAUUUGCC	TTAGAAGAAATAAATTTGCCNGG	71450602aa73dc577041839b1a940eca	714506	g714506	+	2349	2368	2365	Pol,PR	0.573234	0.476073	0.487824	0.458726	0.647147	0.656837	0.426087	0.418377	0.488384	0.563213	0.768748	0.404901	0.587966	0.382318	0.666324	0.688291	0.511828	0.176242	0.432122	0.562472	0.766479	0.407077	0.584451	0.406853	0.663971	0.662175	0.509173	0.172167	0.430902	0.563004	1.97989	2.65735	1.66167	2.42569	3.70364	2.41175	3.38293	3.4338	2.07879
330	CCUUCUUCUUCGAUUCCUUC	CCTTCTTCTTCGATTCCTTCNGG	73ec152533b2d1f1b7bfab2f0a7a2b75	73ec15	g73EC15	-	8415	8434	8417	Tat2,Rev2,Env,gp41	0.379635	0.198791	0.130714	0.534325	0.0618916	0.175699	0.421489	0.233183	0.217973	0.182469	0.243701	0.0757958	0.025419	0.474849	0.00478971	0.00405141	0.573218	0.174683	0.142296	0.107066	0.285379	0.0980769	0.0128093	0.474009	0.00170901	0.00145243	0.564706	0.2	0.0797566	0.102916	4.84409	2.20113	3.37332	2.8424	4.59052	2.7884	1.97378	3.81633	4.3047
331	UCUACUACUCCUUGACUUUG	TCTACTACTCCTTGACTTTGNGG	89d094216355ea1e881991585f67d1cc	89d094	g89D094	-	4665	4684	4667	Pol,IN	0.920664	0.336851	0.412986	0.901645	0.881594	0.869517	0.929973	0.320066	0.723979	0.754018	0.939121	0.104287	0.113589	0.927303	0.929881	0.854954	0.919094	0.113867	0.653644	0.714876	0.93588	0.102004	0.0947445	0.887903	0.909947	0.79557	0.921296	0.107706	0.655044	0.696816	2.81642	1.82201	1.6574	1.96022	3.76583	2.50873	1.27625	2.61074	2.55167
332	UUGGAUGACAGAAACCUUGU	TTGGATGACAGAAACCTTGTNGG	0943d4ae7c99f7864951b86cb9d71438	0943d4	g0943D4	+	1734	1753	1750	Gag,p24	0.0307477	0.109276	0.107587	0.834919	0.292462	0.711106	0.238143	0.220313	0.265904	0.316059	0.000665125	0.032586	0.060809	0.822234	0.142732	0.722208	0.0916835	0.0895917	0.158055	0.214917	0.000464468	0.0524727	0.0450995	0.856229	0.12127	0.715767	0.118337	0.0751566	0.217063	0.21425	4.02262	3.03484	2.78335	3.38847	4.70942	3.05182	3.11989	4.26008	3.26108
333	GGUGAUCCCUUCCAUCCCUG	GGTGATCCCTTCCATCCCTGNGG	03fff666508aa1c24a58ff085196df7a	03fff6	g03FFF6	-	3000	3019	3002	Pol,RT	0.782587	0.821716	0.804785	0.786425	0.788912	0.620234	0.528621	0.823861	0.77361	0.7864	0.879363	0.885845	0.857078	0.816913	0.812537	0.336012	0.186364	0.890826	0.77866	0.810426	0.877586	0.892307	0.853176	0.802937	0.80966	0.259934	0.193892	0.891399	0.765321	0.804076	2.65478	1.93257	2.47437	1.11484	1.874	2.43031	2.45178	1.51038	1.03967
334	ACUACUCUGGAAAGGUGAAG	ACTACTCTGGAAAGGTGAAGNGG	4f7e2fe73fd20604c4b7aaed91286fcd	4f7e2f	g4F7E2F	+	4949	4968	4965	Pol,IN	0.83073	0.85563	0.752401	0.543148	0.471561	0.582015	0.916747	0.889164	0.692228	0.605013	0.844994	0.916651	0.759188	0.644483	0.464903	0.769835	0.916844	0.93906	0.719845	0.630535	0.892434	0.921548	0.759904	0.612732	0.368147	0.657729	0.915663	0.941973	0.498666	0.559336	2.23186	2.43408	1.30289	1.65532	3.11482	1.70976	1.38076	1.71344	2.80441
335	ACAUGGUGUUUAAAUCUUGU	ACATGGTGTTTAAATCTTGTNGG	52120c3cd0d7f08d22fccc01e3f01ee9	52120c	g52120C	-	1332	1351	1334	Gag,p24	0.743254	0.656965	0.671398	0.901157	0.754406	0.766126	0.899799	0.721677	0.821096	0.761924	0.892722	0.698741	0.757162	0.909819	0.746285	0.762512	0.899271	0.76999	0.844735	0.783625	0.893897	0.677718	0.769098	0.913665	0.708021	0.77777	0.898876	0.781111	0.82878	0.765209	3.51952	4.12734	1.83057	2.92336	6.0541	3.97712	3.26044	2.93535	3.674
336	AUUUUUGGUUUCCAUUUUCC	ATTTTTGGTTTCCATTTTCCNGG	e1a5a9e94f1521b27de85339eab92558	e1a5a9	gE1A5A9	-	2370	2389	2372	Pol,PR	0.881138	0.754212	0.831514	0.599526	0.765031	0.855247	0.646476	0.780154	0.695221	0.752465	0.88339	0.724735	0.842848	0.686794	0.780307	0.851998	0.617992	0.76864	0.653328	0.7641	0.790954	0.715546	0.826956	0.700343	0.693049	0.853198	0.611494	0.758211	0.641594	0.716169	1.52127	2.03329	1.3402	1.60438	2.87586	1.35461	2.60902	2.64297	1.65139
337	AAAAGGACAGCACCAAAUGG	AAAAGGACAGCACCAAATGGNGG	fc545765a37880f77767a491ef86eaed	fc5457	gFC5457	+	2743	2762	2759	Pol,RT	0.771428	0.0677276	0.274375	0.0934214	0.00941603	0.0110218	0.177219	0.08419	0.139188	0.109138	0.769762	0.00914015	0.212224	0.0246555	0.000303793	0.00175775	0.0243492	0.0303951	0.0784934	0.0758016	0.767248	0.0105721	0.215354	0.0107699	0.000397597	0.00143788	0.0239342	0.0292398	0.0701668	0.0735576	2.52492	1.6514	3.09869	1.25106	2.44333	1.41525	2.63859	2.05392	2.59498
338	CCUGUUUUCAGAUUUUUAAA	CCTGTTTTCAGATTTTTAAANGG	e338c37d077016203fa93b483e9f97eb	e338c3	gE338C3	-	3585	3604	3587	Pol,RT	0.69162	0.522546	0.481713	0.449172	0.431514	0.108433	0.30792	0.18261	0.47715	0.443352	0.776938	0.565223	0.491477	0.403155	0.204827	0.0819965	0.290319	0.0694436	0.410112	0.328199	0.731806	0.576701	0.436129	0.268584	0.154986	0.0572926	0.259101	0.0754553	0.337811	0.273667	3.68754	3.6704	2.84432	2.55493	3.98823	2.51773	2.0115	2.44744	2.97967
339	AGCAGUUGAGUUGACACUAC	AGCAGTTGAGTTGACACTACNGG	92621c965c691b45e02f4768f3e9b8d9	92621c	g92621C	-	6984	7003	6986	Env,gp120	0.0357278	0.100327	0.101846	0.324473	0.0445802	0.578765	0.0517759	0.0269683	0.131246	0.110577	0.00316108	0.0576032	0.0577318	0.299852	0.0119371	0.546463	0.0149794	0	0.0994634	0.0772842	0.00560699	0.0386409	0.0713585	0.285495	0.00840693	0.698422	0.0125261	0.000570776	0.070317	0.0751131	4.53989	4.31175	2.69435	4.48072	5.1002	4.08274	5.67169	5.07647	4.61658
340	CGGUCUACAUAGUCUCUAAA	CGGTCTACATAGTCTCTAAANGG	477a49ce2964b4980a4c0ecc9c84763a	477a49	g477A49	-	1666	1685	1668	Gag,p24	0.222971	0.439162	0.217993	0.871748	0.829533	0.712697	0.603275	0.382144	0.682582	0.669733	0.00552092	0.0841789	0.0184284	0.934687	0.900197	0.901402	0.87095	0.127717	0.687283	0.646181	0.00419026	0.0867276	0.0316171	0.918545	0.899318	0.920502	0.844586	0.127168	0.704403	0.647353	2.76961	2.79753	1.886	1.7176	3.71527	1.67492	1.76116	2.56212	2.1838
341	ACAUAUAGUAUGGGCAAGCA	ACATATAGTATGGGCAAGCANGG	bb63ecde1b73296c1f378cd6ca71d5ca	bb63ec	gBB63EC	+	885	904	901	Gag,p17	0.157063	0.468131	0.393898	0.8035	0.351109	0.759144	0.556215	0.3994	0.42898	0.43139	0.00611125	0.120449	0.0664081	0.72559	0.198624	0.632127	0.241095	0.0856284	0.208546	0.240364	0.00602449	0.120673	0.0446332	0.745039	0.237068	0.573911	0.296662	0.0588235	0.185956	0.253671	3.30768	2.13903	3.49432	3.70637	4.65867	3.27549	2.9614	3.68065	3.91577
342	UCAUAUCCCAUCCAAAGGAA	TCATATCCCATCCAAAGGAANGG	5bceede9606a63e94fa8942a9ee7f232	5bceed	g5BCEED	-	3228	3247	3230	Pol,RT	0.881785	0.628699	0.658603	0.718602	0.545414	0.548613	0.7026	0.776991	0.647041	0.624185	0.943216	0.842501	0.817621	0.831346	0.776949	0.803036	0.779275	0.880919	0.849734	0.814457	0.943842	0.8458	0.802528	0.823976	0.701346	0.783196	0.77771	0.879349	0.82449	0.773918	2.40201	1.85886	1.1899	1.9929	3.23276	2.30245	2.28459	2.19786	2.46952
343	GGCUGGACUGUCCAUCUGUC	GGCTGGACTGTCCATCTGTCNGG	e1cec714ab7e7cfebbbcd77d51428ef8	e1cec7	gE1CEC7	-	3258	3277	3260	Pol,RT	0.769602	0.271683	0.219647	0.142458	0.189548	0.146348	0.140086	0.163481	0.186626	0.221112	0.71931	0.00437521	0.00262761	0.00464869	0.00429099	0.003752	0	0.00176646	0.0170635	0.0432008	0.706304	0.00423662	0.00326898	0.00435268	0.00390071	0.00381367	0	0.00168124	0.0167223	0.0423116	3.25869	1.72482	2.15123	2.79715	3.20939	2.81433	2.11527	1.814	4.07883
344	UUCACAAUUUUAAAAGAAAA	TTCACAATTTTAAAAGAAAANGG	05c80c1b77b4764a999bb8b069977545	05c80c	g05C80C	+	4774	4793	4790	Pol,IN	0.735263	0.730361	0.710405	0.567222	0.546103	0.540299	0.775907	0.807921	0.772729	0.625969	0.702384	0.717381	0.694289	0.590847	0.496573	0.554384	0.823603	0.797418	0.767325	0.600986	0.635162	0.581737	0.623598	0.411326	0.378684	0.426949	0.790365	0.703571	0.736179	0.491871	1.11261	1.40678	0.917174	0.829165	1.39447	1.62661	1.79653	1.8663	0.954939
345	AAUAGCAGAAAUACAGAAGC	AATAGCAGAAATACAGAAGCNGG	9d8d5309aba41358f92d4522f780fbe2	9d8d53	g9D8D53	+	3524	3543	3540	Pol,RT	0.0772344	0.175077	0.166182	0.566448	0.132519	0.0993022	0.182908	0.147245	0.330885	0.208965	0.00124126	0.0447503	0.0407536	0.533617	0.0254144	0.0163387	0.0606727	0.0242192	0.257911	0.112092	0.00133403	0.0423937	0.0345351	0.442547	0.0335569	0.0129262	0.0580858	0.0219889	0.233645	0.101393	4.06145	7.19289	2.67905	2.87483	7.70553	4.85416	5.55248	6.12668	6.67825
346	UUAUAAGUCAUUGGUCUUAA	TTATAAGTCATTGGTCTTAANGG	1851ceca6c6cb0e09d15d20d9816d3ee	1851ce	g1851CE	-	9022	9041	9024	Nef	0.475591	0.41609	0.323728	0.491102	0.711703	0.486073	0.627098	0.389161	0.483998	0.56543	0.382296	0.173567	0.147584	0.585954	0.655903	0.600539	0.600746	0.186431	0.408931	0.495102	0.415399	0.133147	0.108328	0.588007	0.734017	0.589692	0.669492	0.150735	0.41656	0.525597	5.81883	4.32091	3.55464	4.25854	5.70319	4.24398	3.98605	5.50813	4.99087
347	UUCCCUUAGAUAAAGAAUUC	TTCCCTTAGATAAAGAATTCNGG	09be16e3ad62af79469f0a1e99fe5bd2	09be16	g09BE16	+	2902	2921	2918	Pol,RT	0.0327154	0.0546922	0.0248606	0.262967	0.0509778	0.0423063	0.0979495	0.0310858	0.115327	0.0789183	0	0.0146034	0.000180145	0.181084	0.00461479	0.00615229	0.0146611	0.00275103	0.0576283	0.0314201	0	0.0138191	0.000231517	0.187734	0.00745143	0.00516351	0.014218	0.00263852	0.0595717	0.0336525	3.48584	2.61117	1.16696	2.43403	4.3731	3.68067	2.54896	2.61249	2.2927
348	CACAAGGCUUCUUCCCUGAU	CACAAGGCTTCTTCCCTGATNGG	e059d68b1b36944ef704a443742a0206	e059d6	gE059D6	+	61	80	77	5'LTR	0.842012	0.321592	0.650838	0.731361	0.801378	0.707353	0.587341	0.29647	0.630785	0.698003	0.872423	0.0216082	0.646015	0.796057	0.840051	0.781046	0.659483	0.0241374	0.619602	0.69034	0.859154	0.0223784	0.669859	0.815847	0.85688	0.745549	0.767442	0.0147601	0.635067	0.703185	3.53917	2.06438	3.31079	2.46886	4.13816	3.39585	3.23364	3.43741	2.74842
349	UUGUACUGAUAUCUGAUUCC	TTGTACTGATATCTGATTCCNGG	23ae8cc82577d6fbb50861ae9e8cc192	23ae8c	g23AE8C	-	2970	2989	2972	Pol,RT	0.932468	0.464531	0.658639	0.427411	0.329839	0.750589	0.595778	0.443359	0.495348	0.452522	0.957509	0.182426	0.568545	0.14678	0.12518	0.762012	0.745281	0.148598	0.320144	0.263279	0.954093	0.169249	0.590248	0.132124	0.131696	0.818906	0.739786	0.153997	0.328232	0.268116	3.76121	2.56325	1.64924	2.25351	4.11333	2.40343	4.2299	2.67208	2.49463
350	AGAGCGUCAGUAUUAAGCGG	AGAGCGTCAGTATTAAGCGGNGG	8333e7e4aabaff899f6d82dab6eab129	8333e7	g8333E7	+	799	818	815	Gag,p17	0.408855	0.504198	0.631286	0.822487	0.359525	0.79872	0.868039	0.811601	0.566867	0.513809	0.529451	0.429017	0.697096	0.844557	0.0125175	0.802502	0.877772	0.855187	0.458198	0.353204	0.58235	0.447836	0.822304	0.870981	0.021128	0.893624	0.835408	0.891892	0.528954	0.388497	5.16274	7.10638	2.58287	5.01197	7.86723	4.89361	6.10258	6.5474	5.76362
351	UCCAUCCUAUUUGUUCCUGA	TCCATCCTATTTGTTCCTGANGG	2cb551704bc592f2659238b324d01d50	2cb551	g2CB551	-	1518	1537	1520	Gag,p24	0.350427	0.402352	0.325138	0.624031	0.355876	0.680035	0.394262	0.146507	0.409978	0.39334	0.0134921	0.0258342	0.0267915	0.513026	0.0199147	0.49162	0.00552604	0.0120931	0.0941507	0.100192	0.0136688	0.0240343	0.0326174	0.43985	0.016791	0.524159	0.0042735	0.0102249	0.111732	0.0929058	4.78542	3.61425	2.14746	2.56487	5.18162	3.02544	3.32095	2.83444	4.22093
352	UGCUGCCAGAAAAAGACAGC	TGCTGCCAGAAAAAGACAGCNGG	d42adee64be98a7e656baaa29b20b50b	d42ade	gD42ADE	+	3283	3302	3299	Pol,RT	0.682067	0.55365	0.33498	0.644639	0.198421	0.280143	0.146554	0.172671	0.369236	0.337647	0.711606	0.432244	0.105935	0.531219	0.00742998	0.0544167	0.0217823	0.0621728	0.204725	0.175113	0.708211	0.424007	0.115656	0.500373	0.00694175	0.0448836	0.0206098	0.0657994	0.197569	0.170501	1.61799	1.71105	0.924595	1.90478	2.10398	1.53032	1.49348	1.84046	3.44618
353	CCAAAAAUGAUAGGAGGAAU	CCAAAAATGATAGGAGGAATNGG	d3db66f10aad7c131e7c1113b7ac041c	d3db66	gD3DB66	+	2382	2401	2398	Pol,PR	0.617762	0.639886	0.615488	0.584155	0.851484	0.545401	0.559947	0.626539	0.572783	0.717664	0.889053	0.936182	0.829206	0.796746	0.910279	0.766648	0.72687	0.891831	0.733483	0.865484	0.86097	0.919925	0.813063	0.660046	0.786588	0.594341	0.709321	0.875728	0.720306	0.780071	3.42463	1.93452	2.46633	1.71714	3.08096	1.98402	2.46513	1.89232	3.2056
354	CUGAUGUUUCUUGUCUGGUG	CTGATGTTTCTTGTCTGGTGNGG	1d770902543ab91ab5bee8d7dd6537ac	1d7709	g1D7709	-	3196	3215	3198	Pol,RT	0.167289	0.756346	0.194769	0.768558	0.807925	0.580302	0.243299	0.749271	0.70373	0.679888	0.015647	0.807476	0.0563515	0.820601	0.819641	0.731893	0.0588239	0.827655	0.728716	0.682592	0.0138809	0.820614	0.055442	0.683819	0.701666	0.707162	0.0629896	0.818397	0.699092	0.607843	2.72385	3.09948	2.88289	3.11888	4.22738	2.64137	5.64222	3.42575	3.59279
355	CAGAGCAACCCCAAAUCCCU	CAGAGCAACCCCAAATCCCTNGG	5880b4a777daab98650c569d48a6c998	5880b4	g5880B4	-	8003	8022	8005	Env,gp41	0.110101	0.32104	0.316192	0.379409	0.463294	0.379684	0.187397	0.547357	0.369078	0.398762	0	0.0280164	0.0196125	0.29784	0.456971	0.0101824	0.117407	0.575673	0.245419	0.305421	9.9108e-05	0.0242014	0.0151746	0.244221	0.355833	0.0119632	0.130435	0.574434	0.329918	0.259661	2.00266	3.87998	2.0024	2.22824	3.98237	2.86541	2.86277	2.89897	2.42642
356	GUGGUAGAAAUUAAGCCAUU	GTGGTAGAAATTAAGCCATTNGG	145b57b3468ac90e2459535cff70d1ac	145b57	g145B57	+	7686	7705	7702	Env,gp120	0.0983689	0.104598	0.108528	0.227947	0.635981	0.112588	0.0622411	0.108038	0.188019	0.375764	0	0.0036093	0.00476202	0.016173	0.599846	0.00516148	0	0.0227715	0.109628	0.294512	0.000103605	0.00209644	0.00313499	0.0127655	0.603378	0.00843184	0	0.0200125	0.225676	0.307149	5.75283	6.10452	2.71157	7.90631	7.58733	5.94834	4.33965	4.40385	3.35353
357	AUGACAGCAUGCCAGGGAGU	ATGACAGCATGCCAGGGAGTNGG	179caa3f0d6e54a71dda0923290420de	179caa	g179CAA	+	1828	1847	1844	Gag,p24	0.901147	0.606901	0.848309	0.51815	0.539387	0.546116	0.526631	0.545129	0.596807	0.598936	0.854245	0.220888	0.731329	0.0718002	0.0703008	0.084869	0.0432908	0.136578	0.206961	0.208285	0.83793	0.219232	0.769272	0.103528	0.0681694	0.0795831	0.117489	0.129267	0.201396	0.213411	3.28226	3.53804	2.61302	3.02514	5.52568	4.85704	3.17939	5.38409	4.65081
358	CCCAACAACAAUACAAGAAA	CCCAACAACAATACAAGAAANGG	c73579c9df83edb186de59e400419a95	c73579	gC73579	+	7119	7138	7135	Env,gp120	0.0305435	0.146175	0.128371	0.304869	0.11613	0.10281	0.225321	0.166878	0.243015	0.153469	0.000738007	0.0647458	0.0501545	0.163463	0.0122832	0.0381072	0.0855961	0.0269454	0.126803	0.051297	0.000569003	0.0634107	0.0547843	0.157354	0.017607	0.0427448	0.120271	0.0233766	0.0979597	0.0506538	7.34356	6.8407	9.28231	5.9659	9.91874	12.6514	4.80538	10.2275	1.26319
359	UGUGGAACUUCUGGGACGCA	TGTGGAACTTCTGGGACGCANGG	1db7f09f0b5de493200e14a24d2b6593	1db7f0	g1DB7F0	+	8567	8586	8583	Rev2,Env,gp41	0.251146	0.531089	0.518479	0.804312	0.380831	0.748167	0.149733	0.332158	0.629165	0.482333	0.221875	0.54898	0.583548	0.803439	0.33221	0.722547	0.135135	0.355556	0.591732	0.462568	0.179191	0.744681	0.64	0.830938	0.269489	0.71628	0.157895	0.444444	0.50989	0.451218	4.56686	5.35069	3.73534	6.72843	8.26958	3.81104	6.27568	5.73396	6.48153
360	UCCUUCUGAUGCUUUUUGUC	TCCTTCTGATGCTTTTTGTCNGG	767b3508998f4352991b96b507ad2c24	767b35	g767B35	-	3201	3220	3203	Pol,RT	0.806886	0.397132	0.598949	0.33997	0.132198	0.529888	0.32916	0.289919	0.308032	0.298304	0.814576	0.108511	0.692341	0.0806331	0.0125904	0.566925	0.112061	0.0398233	0.150766	0.170917	0.813655	0.140178	0.688821	0.0789195	0.010588	0.63212	0.110582	0.0417792	0.157378	0.174348	2.58819	2.76373	2.28284	2.92966	3.74682	2.48763	5.34173	3.17984	3.01182
361	ACAUCUAAUUUGUCCUCUGA	ACATCTAATTTGTCCTCTGANGG	e8ddf7d08707fe721f2676cfe1d1a3f3	e8ddf7	gE8DDF7	-	7540	7559	7542	Env,gp120	0.0740972	0.0191869	0.0173246	0.3306	0.0459532	0.0533881	0.0530509	0.016243	0.0954986	0.08076	0.000648405	0	0	0.230064	0	0	0	0	0.0362199	0.0315303	0.00395382	0	0	0.2635	0.000518691	0	0	0	0.0255818	0.0349185	12.0265	8.40448	9.45777	8.59592	16.9446	11.2845	11.1166	11.1319	9.63421
362	UCUUAAGACAGCAGUACAAA	TCTTAAGACAGCAGTACAAANGG	c1f419d278bcb01ea91cd11cabc36a2a	c1f419	gC1F419	+	4742	4761	4758	Pol,IN	0.754154	0.374918	0.750508	0.81038	0.716975	0.770116	0.70023	0.413378	0.668572	0.689468	0.836752	0.129087	0.815185	0.815261	0.791787	0.769137	0.667155	0.225083	0.653875	0.706349	0.841133	0.117539	0.776195	0.812747	0.75387	0.785315	0.674157	0.227011	0.632877	0.682178	1.44992	1.32627	1.015	1.78439	3.13632	2.92589	2.23987	2.16652	2.01425
363	AGUAGCUGAGGGGACAGAUA	AGTAGCTGAGGGGACAGATANGG	05129f80424a493f60fd5d05ea4c8dcd	05129f	g05129F	+	8687	8706	8703	Env,gp41	0.123839	0.0344992	0.112105	0.608451	0.179877	0.429817	0.0768777	0.105319	0.25623	0.220925	0.00321942	0.00605093	0.0122473	0.59036	0.155309	0.370535	0.0263736	0.00549674	0.167573	0.17304	0.00604859	0.00377358	0.0156676	0.712032	0.146853	0.59729	0.0264151	0.00220751	0.233605	0.196783	5.33577	7.0986	3.67287	7.39374	9.84033	7.7631	6.74718	8.89297	6.5822
364	UGUUUCAACUGUGGCAAGGA	TGTTTCAACTGTGGCAAGGANGG	14c9265d5126ee58c9e7bc6d1c0706dd	14c926	g14C926	+	1963	1982	1979	Gag,p7	0.285686	0.610566	0.569228	0.462181	0.807523	0.582664	0.44696	0.806789	0.665719	0.67582	0.0744674	0.833023	0.772166	0.614156	0.787197	0.751019	0.463863	0.825457	0.701867	0.72075	0.0812635	0.788174	0.787584	0.637277	0.77635	0.781872	0.532723	0.778144	0.72127	0.717957	3.34875	5.02067	2.43453	3.40411	6.78666	5.08604	7.10221	5.70193	4.15139
365	CAUGUUAUGUUUCCUGCAAU	CATGTTATGTTTCCTGCAATNGG	874d26a168ee4d9cb93fd6daad05dd9b	874d26	g874D26	-	4508	4527	4510	Pol,IN	0.0193739	0.00937609	0.0101319	0.0190211	0.507417	0.0217926	0.280371	0.255551	0.322823	0.288181	0.00276243	0	0.00153341	0.00099453	0.474922	0.00478209	0.0673004	0.127245	0.275828	0.255981	0.00178253	0	0.000511247	0.000151332	0.508075	0.00134168	0.0567901	0.103918	0.406174	0.283109	4.52468	4.54733	3.50826	4.45628	6.52053	5.45263	4.61703	4.36465	4.62259
366	AGAAGGCUGUAGACAAAUAC	AGAAGGCTGTAGACAAATACNGG	3ed785fa8d821e9037cf0792c2430a31	3ed785	g3ED785	+	951	970	967	Gag,p17	0.0342043	0.0578766	0.107596	0.420306	0.171339	0.155093	0.0248408	0.098645	0.151193	0.172148	0	0.00198521	0.000628404	0.357406	0.0413594	0.0493559	0	0	0.0798017	0.0721311	0.000404022	0.00139082	0.00159481	0.405726	0.0280374	0.0696484	0	0	0.0634699	0.0707418	6.93296	7.17366	4.23323	5.33865	8.48497	6.58712	6.41403	6.62504	8.92965
367	AAUUCCCUGGCCUCCCCUUG	AATTCCCTGGCCTCCCCTTGNGG	f614cd42e8e46a34846860181004557d	f614cd	gF614CD	-	2112	2131	2114	Gag,p1,Pol	0.435951	0.463085	0.349543	0.560945	0.726888	0.467359	0.399506	0.415789	0.607723	0.597006	0.490139	0.477193	0.404589	0.603663	0.750819	0.501904	0.258278	0.407407	0.662854	0.628181	0.472313	0.476821	0.453358	0.515025	0.673935	0.483939	0.251572	0.394118	0.66592	0.584802	3.30108	3.40395	3.98719	3.33302	5.01539	4.84513	4.75938	4.68544	4.16258
368	ACGAGGAUUGUGGAACUUCU	ACGAGGATTGTGGAACTTCTNGG	49ad5227127dd68af13ba3a41e99a80a	49ad52	g49AD52	+	8559	8578	8575	Rev2,Env,gp41	0.89421	0.696171	0.83367	0.760626	0.477294	0.328173	0.659657	0.511368	0.605193	0.598649	0.894209	0.686281	0.837277	0.746377	0.38815	0.302455	0.666667	0.46172	0.52204	0.543646	0.918467	0.739152	0.855189	0.790429	0.429589	0.491857	0.6	0.569111	0.461762	0.57909	2.40016	2.81083	2.58714	5.54938	4.95193	1.41376	9.67194	2.36287	4.40363
369	UCAACAGCUCCUAGGAAUUU	TCAACAGCTCCTAGGAATTTNGG	c1f40b5e07f6c1491d443490fa63ba2b	c1f40b	gC1F40B	+	7991	8010	8007	Env,gp41	0.092191	0.840161	0.850462	0.265898	0.229374	0.741948	0.113107	0.328782	0.472327	0.379768	0.0063166	0.840097	0.870542	0.202826	0.121274	0.702807	0.0342556	0.214912	0.410416	0.306233	0.00139776	0.837299	0.875906	0.215689	0.121284	0.655795	0.0313199	0.24862	0.3936	0.306427	2.23593	2.32337	1.67946	2.23075	2.91169	2.74172	1.773	2.24681	2.18694
370	AUCAGUAACAGUAUUGGAUG	ATCAGTAACAGTATTGGATGNGG	1fd0e52eb3a996e9d9b2218b64219c9e	1fd0e5	g1FD0E5	+	2861	2880	2877	Pol,RT	0.259595	0.285969	0.26915	0.296382	0.212473	0.295876	0.397884	0.269126	0.290429	0.250481	0.0296801	0.0695854	0.0384776	0.0831043	0.0401822	0.0837777	0.211327	0.0634817	0.118779	0.0581527	0.0282731	0.0644938	0.0366951	0.0752946	0.036356	0.0639217	0.217859	0.0636792	0.111495	0.0535477	2.88947	2.08285	1.91863	1.97441	3.34814	1.86276	2.29935	2.34009	3.48395
371	CACAACUGUUUAAUAGUACU	CACAACTGTTTAATAGTACTNGG	4bac0f795d37c8c936a2bb282935cb0d	4bac0f	g4BAC0F	+	7387	7406	7403	Env,gp120	0.283122	0.263813	0.134489	0.578468	0.0452982	0.188439	0.0397052	0.0579327	0.215938	0.170205	0.217124	0.128339	0.0259134	0.529286	0.00195171	0.00417075	0	0	0.113064	0.100646	0.297528	0.0889956	0.0378941	0.545203	0.000343879	0.00111957	0	0	0.0793667	0.100752	15.2488	14.5046	12.7447	10.1047	15.7984	16.0655		13.1766
372	AAAAAUUCGGUUAAGGCCAG	AAAAATTCGGTTAAGGCCAGNGG	0d79ff9b0aa447c83f3d9dbe183858b5	0d79ff	g0D79FF	+	840	859	856	Gag,p17	0.229235	0.663341	0.778778	0.696643	0.433204	0.191601	0.51084	0.494353	0.551797	0.516202	0.0489639	0.655439	0.836092	0.690617	0.416626	0.0737493	0.35371	0.562757	0.568337	0.504116	0.0506686	0.707314	0.83134	0.671291	0.286859	0.0458068	0.480668	0.616429	0.554192	0.446005	3.42046	5.98515	2.40354	3.22782	5.4391	6.08652	4.41509	4.67154	4.62588
373	UGUAAAGAGAUGGAAGAGGA	TGTAAAGAGATGGAAGAGGANGG	c12e35158af9e135734f1ebe3af785f8	c12e35	gC12E35	+	2661	2680	2677	Pol,RT	0.725329	0.340795	0.415058	0.27908	0.280192	0.27516	0.200677	0.282171	0.270481	0.32063	0.713432	0.0442254	0.254212	0.0038929	0.0300418	0.023698	0.00674823	0.0312582	0.0478496	0.0886126	0.718117	0.0418214	0.227487	0.00307015	0.0274469	0.0549956	0.00635257	0.0337113	0.0449799	0.0853044	2.64321	2.68252	2.23798	2.83966	4.09256	3.72444	3.77497	3.54635	3.00351
374	AUAACAUGACCUGGAUGGAG	ATAACATGACCTGGATGGAGNGG	c365e7b0cebe75c0ffb9b1b905f497d5	c365e7	gC365E7	+	8095	8114	8111	Env,gp41	0.448488	0.126864	0.132457	0.584369	0.39435	0.732075	0.493169	0.428712	0.432296	0.387759	0.0417745	0.00653002	0.00533144	0.415863	0.0646088	0.700087	0.276831	0.264552	0.259703	0.142657	0.0531112	0.00555556	0.00591313	0.438229	0.0727883	0.68816	0.289238	0.293408	0.179703	0.142759	5.87042	6.08033	2.96233	4.76759	8.50703	4.73508	5.75041	6.41528	7.83178
375	UUCUGGAUUUUUUAUUCUAA	TTCTGGATTTTTTATTCTAANGG	2bab7a51aee8228d9440fcbe342c1409	2bab7a	g2BAB7A	-	3061	3080	3063	Pol,RT	0.609854	0.299568	0.244136	0.0654579	0.117909	0.0865923	0.221429	0.365561	0.13312	0.177384	0.530708	0.0585474	0.122902	0.00183058	0.0118755	0.000514533	0.0522088	0.163464	0.0343482	0.0623014	0.533238	0.0528585	0.116517	0.00139006	0.0109708	0.000495131	0.0500368	0.159805	0.0332439	0.0605721	6.57433	7.94835	6.31671	6.93627	8.0624	4.88638	7.19482	5.138	7.85157
376	UAAGAGCUCAUCUAUUGAGC	TAAGAGCTCATCTATTGAGCNGG	a2176cda934a3f0317ad9a1fdf29e3c5	a2176c	gA2176C	+	3163	3182	3179	Pol,RT	0.730167	0.0856612	0.54788	0.0252495	0.0564122	0.0352969	0.0848004	0.12998	0.137252	0.151911	0.698571	0.00292159	0.47934	0.00818509	0.000272096	0.0103547	0.000980451	0.00381415	0.0728025	0.095076	0.676999	0.00257069	0.469572	0.0061633	0.000421041	0.0105807	0.000920245	0.00808954	0.0723206	0.0928874	5.84404	5.42526	4.00435	5.06581	6.73244	4.25548	7.03299	6.65676	6.77089
377	UGCCUGGCUAGAAGCACAAG	TGCCTGGCTAGAAGCACAAGNGG	4e6c60fe377740561d6791ec0591603d	4e6c60	g4E6C60	+	8961	8980	8977	Nef	0.104648	0.330905	0.0560232	0.244681	0.0997778	0.0788913	0.298849	0.131458	0.198216	0.143164	0.0102541	0.0457216	0.00477983	0.223454	0.0172969	0.023707	0.0654893	0.029396	0.101552	0.0523375	0.0336879	0.0365202	0.00550337	0.18497	0.00863739	0.0147059	0.0653495	0.0355805	0.0813496	0.0422439	5.90854	6.4922	5.41051	6.39507	8.69327	7.03732	4.53558	7.02969	7.87584
378	ACAAGAAAAAGUAUACCUAU	ACAAGAAAAAGTATACCTATNGG	b6639e397c3acf4292c56970e4dbf87e	b6639e	gB6639E	+	7131	7150	7147	Env,gp120	0.182389	0.0574426	0.0906661	0.0885512	0.0144767	0.0740781	0.207495	0.0732665	0.187034	0.0663617	0.0183699	0.00417784	0.0122944	0.0315518	0.000214979	0.00220878	0.0316553	0.0206593	0.0650185	0.0142382	0.0239071	0.00253165	0.020491	0.089419	8.42774e-05	0.000621891	0.0393246	0.0936675	0.0598815	0.0250231	5.1736	5.18464	4.37916	5.7392	7.73754	6.84021	3.00963	7.1387	3
379	AGACAACAUCUGUUGAAGUG	AGACAACATCTGTTGAAGTGNGG	b42fbf6779f4364753f0f47c8b76cd85	b42fbf	gB42FBF	+	3165	3184	3181	Pol,RT	0.0274241	0.165466	0.0512731	0.339857	0.258718	0.207882	0.167098	0.152161	0.260513	0.221201	0.000257488	0.00555539	0.000611572	0.252592	0.0299819	0.00737706	0.0095628	0.011539	0.11153	0.0570965	0.000320999	0.00473673	0.000764683	0.236062	0.0254973	0.00572039	0.00981115	0.0109933	0.10474	0.0522074	5.09146	4.37009	3.57436	3.82505	5.4379	3.73235	5.75799	5.18246	5.50094
380	AUCCCUGGCUUUAAUUUUAC	ATCCCTGGCTTTAATTTTACNGG	77d418bd86b79208400186806835bc37	77d418	g77D418	-	2577	2596	2579	Pol,RT	0.350993	0.621215	0.415571	0.627924	0.551384	0.814846	0.573685	0.6255	0.534941	0.550614	0.272823	0.843985	0.411461	0.840609	0.706466	0.856327	0.805904	0.842121	0.65491	0.686026	0.281577	0.839181	0.428548	0.839223	0.541382	0.837538	0.772119	0.841887	0.589689	0.603453	3.15364	2.29975	2.21269	2.14708	2.66804	2.65251	2.4826	1.73542	1.73852
381	CACAGAAAGCAUAGUAAUAU	CACAGAAAGCATAGTAATATNGG	4d923771310a2b2fe9d63d60e11d613e	4d9237	g4D9237	+	3677	3696	3693	Pol,RT	0.854381	0.718985	0.468865	0.756517	0.37593	0.17389	0.505107	0.567138	0.601815	0.510507	0.842324	0.675442	0.26619	0.734484	0.103284	0.0708139	0.274099	0.529914	0.474921	0.337382	0.836997	0.632642	0.165169	0.673705	0.118642	0.101852	0.276298	0.518875	0.414966	0.317547	3.62102	3.51196	2.28364	2.49665	4.14878	2.425	5.45485	3.85116	4.548
382	ACUAUUUCUUUUGCUACUAU	ACTATTTCTTTTGCTACTATNGG	077979d7d242bc0985b9087cc4808136	077979	g077979	-	4320	4339	4322	Pol,IN	0.530543	0.527365	0.453153	0.18049	0.360513	0.0670247	0.0798861	0.408778	0.2835	0.355039	0.519617	0.487258	0.432098	0.126722	0.324643	0.0276146	0.0358082	0.36081	0.24444	0.318483	0.552492	0.432495	0.346245	0.110999	0.257614	0.0181182	0.0336488	0.318743	0.214639	0.268844	3.00427	1.72755	1.91352	1.60807	3.30792	2.16422	1.6258	2.30186	1.97026
383	UCUUUCUGAUGUUUUUUGUC	TCTTTCTGATGTTTTTTGTCNGG	8611e4a678ab6b1ae368d8e700b694b4	8611e4	g8611E4	-	3201	3220	3203	Pol,RT	0.387829	0.792194	0.809394	0.78708	0.299775	0.799393	0.591131	0.623107	0.568487	0.511047	0.0660777	0.763195	0.829129	0.787285	0.0975196	0.824435	0.551807	0.745744	0.495636	0.398242	0.0682732	0.780392	0.819661	0.788498	0.103093	0.848056	0.556036	0.742451	0.495073	0.401933	2.58819	2.76373	2.28284	2.92966	3.74682	2.48763	5.34173	3.17984	3.01182
384	AGUACUGUCCUUCUUUUUUA	AGTACTGTCCTTCTTTTTTANGG	a443b4943a72c6c4c5190cda78b8217a	a443b4	gA443B4	-	2737	2756	2739	Pol,RT	0.0815963	0.379118	0.104889	0.372531	0.804583	0.342594	0.355767	0.366523	0.460907	0.539403	0.000318264	0.0198351	0.00111478	0.0230942	0.795311	0.0165364	0.0117976	0.0199321	0.287222	0.40553	0.00121118	0.0206583	0.00152782	0.0211667	0.804402	0.114743	0.0118956	0.0203857	0.284852	0.412121	5.43108	3.96045	4.19083	3.34297	7.1639	4.51557	5.11778	4.92414	4.52672
385	ACCUUUGGGCCAUCCAUUCC	ACCTTTGGGCCATCCATTCCNGG	b27c66ae5b5bce7fa5129b7c42a94018	b27c66	gB27C66	-	2592	2611	2594	Pol,RT	0.49962	0.839077	0.814723	0.614763	0.813051	0.358232	0.794656	0.755636	0.74095	0.752333	0.0164712	0.856287	0.84065	0.702291	0.854567	0.15736	0.886118	0.818663	0.759327	0.760531	0.0178467	0.855232	0.832996	0.70879	0.855102	0.138579	0.884423	0.810014	0.741857	0.758097	3.11966	3.18043	1.89923	2.62178	3.5003	2.46219	3.02704	2.6004	3.51728
386	CAGAGCAGCCCCAAAUCCCU	CAGAGCAGCCCCAAATCCCTNGG	31393c7fd9c3623c46390f24bc6e0a9f	31393c	g31393C	-	8003	8022	8005	Env,gp41	0.154294	0.423337	0.41097	0.397223	0.624949	0.382787	0.474071	0.74005	0.48495	0.518609	0	0.029219	0.0202528	0.315008	0.477201	0.0109979	0.311521	0.60862	0.265895	0.321855	0.000100261	0.0252427	0.0156632	0.256821	0.373328	0.0123565	0.321041	0.609091	0.342814	0.27352	2.00266	3.87998	2.0024	2.22824	3.98237	2.86541	2.86277	2.89897	2.42642
387	CUGGGGCAUUAAGCAGCUCC	CTGGGGCATTAAGCAGCTCCNGG	0dcf5588c7d66436fae0585f843aaf0e	0dcf55	g0DCF55	+	7934	7953	7950	Env,gp41	0.86672	0.864623	0.844759	0.558211	0.873259	0.880819	0.872244	0.900764	0.6633	0.811468	0.929598	0.910601	0.900315	0.159438	0.840058	0.94027	0.922973	0.962023	0.621388	0.760825	0.948185	0.916139	0.913119	0.130225	0.811492	0.938167	0.929224	0.967909	0.670271	0.75189	2.18535	3.65093	1.21642	1.43553	3.6114	2.19427	3.36298	2.6272	2.17059
388	ACAAUGUGCUCCCACAGGGA	ACAATGTGCTCCCACAGGGANGG	f5a8b2d6b1783eabaf97e1c810fc0858	f5a8b2	gF5A8B2	+	2986	3005	3002	Pol,RT	0.356884	0.331586	0.395844	0.341259	0.329869	0.306856	0.30676	0.344399	0.337152	0.340186	0.231486	0.104481	0.183867	0.0991863	0.134728	0.0747361	0.0796557	0.117859	0.112205	0.133207	0.218689	0.0946722	0.176894	0.0964202	0.12325	0.058372	0.0770367	0.116891	0.110735	0.124719	2.65478	1.93257	2.47437	1.11484	1.874	2.43031	2.45178	1.51038	1.03967
389	AAGCCCUGUCUUAUUCUUGU	AAGCCCTGTCTTATTCTTGTNGG	f12d6c9eb275f75469d515be6c65b541	f12d6c	gF12D6C	-	8757	8776	8759	Env,gp41	0.169859	0.226951	0.141281	0.477942	0.465469	0.234536	0.384137	0.198392	0.32724	0.36667	0.00103415	0.0228797	0.0102924	0.263924	0.204397	0.0936204	0.0456274	0.0180771	0.0746512	0.141246	0.0005501	0.0308057	0.00574941	0.271019	0.306334	0.129909	0.0543478	0.0115023	0.0549731	0.188478	5.55027	2.63286	2.87641	6.46806	5.74882	6.01847	4.744	4.52884	6.41033
390	UAGAUGUCUCCCACUGGGAU	TAGATGTCTCCCACTGGGATNGG	8519b63e3744d7b8bd3040ea52efd91d	8519b6	g8519B6	-	1555	1574	1557	Gag,p24	0.819601	0.53135	0.802558	0.337307	0.353693	0.330583	0.0790534	0.466381	0.299237	0.433457	0.745494	0.60191	0.806668	0.0302709	0.300034	0.0246706	0.028169	0.138028	0.19573	0.339172	0.765303	0.615183	0.832966	0.0292757	0.34232	0.0180771	0.0290091	0.155319	0.189884	0.363556	2.7348	3.07743	2.34798	2.92483	3.84205	1.73077	2.84099	2.63103	2.39333
391	UUUUUCUUUUUUAACCCUGC	TTTTTCTTTTTTAACCCTGCNGG	4b2e5d8ff02ea5dd8b5a1b023d839cbe	4b2e5d	g4B2E5D	-	2841	2860	2843	Pol,RT	0.194703	0.0684276	0.102224	0.682178	0.681667	0.421382	0.702008	0.28263	0.489816	0.504346	0.0465908	0.014261	0.0193319	0.599704	0.610107	0.141693	0.618013	0.11697	0.422837	0.418049	0.0456557	0.0142376	0.0167034	0.596817	0.602158	0.105573	0.613716	0.122768	0.376812	0.408293	4.68146	3.99381	3.86385	3.42441	5.24665	3.91433	4.32687	4.22796	4.85259
392	ACUGUGCUGACAUUAUUGCA	ACTGTGCTGACATTATTGCANGG	437924dadf9d0b0e84f528fe385019c6	437924	g437924	-	6939	6958	6941	Env,gp120	0.0724557	0.215435	0.208839	0.0867054	0.478868	0.170857	0.257038	0.130964	0.185912	0.306546	0	0.0518168	0.0479062	0.00563352	0.444017	0.056159	0.12484	0.0135845	0.106544	0.230173	0.00034089	0.0304739	0.045011	0.00627488	0.532255	0.0313563	0.0906433	0.0059761	0.183242	0.275949	5.27524	5.12494	2.75407	4.16988	7.56048	6.37851	5.04624	4.65578	3.79384
393	GCAACAUAGAACAAAAAUAG	GCAACATAGAACAAAAATAGNGG	ccfd890e5c5757286839c2b861b3c1d1	ccfd89	gCCFD89	+	3137	3156	3153	Pol,RT	0.289859	0.348726	0.380264	0.436891	0.402371	0.295456	0.277451	0.330067	0.426364	0.389607	0.0287682	0.13691	0.289522	0.368455	0.427361	0.134356	0.113378	0.0998548	0.411736	0.335955	0.0292868	0.137552	0.270695	0.380712	0.425593	0.104362	0.112127	0.100634	0.4046	0.333269	5.31745	6.30131	4.2889	5.72918	8.3072	5.54837	7.09433	5.23016	6.22809
394	GGACUGUCCAUCUGUCAGGA	GGACTGTCCATCTGTCAGGANGG	0fa9a5cfa11f60c55bbedb500cf388b9	0fa9a5	g0FA9A5	-	3254	3273	3256	Pol,RT	0.694444	0.486031	0.425502	0.251399	0.321844	0.259717	0.263974	0.341066	0.319106	0.35503	0.563483	0.00519208	0.00411409	0.00413552	0.00403379	0.00333667	0.000430311	0.00376314	0.0158086	0.0349318	0.562945	0.00491657	0.00382862	0.0040389	0.00371914	0.00356824	0.000411015	0.00359125	0.0154937	0.0346608	3.48996	2.30104	2.86426	2.69515	4.07226	2.97128	3.34999	2.2121	4.49449
395	CUGCUCUGAAGAAAAUUCCC	CTGCTCTGAAGAAAATTCCCNGG	6656335c64aa4e07fd7e86b3cf23df44	665633	g665633	-	2125	2144	2127	Gag,p1,p6,Pol	0.433233	0.323658	0.341426	0.713251	0.524048	0.507345	0.425525	0.509295	0.548478	0.508617	0.00612326	0.00105393	0.00511251	0.706306	0.511995	0.35747	0.217918	0.288761	0.349607	0.384533	0.00705089	0.00144231	0.0168654	0.658863	0.496126	0.28385	0.216981	0.295494	0.395433	0.375621	5.59943	5.6462	3.24477	3.49285	6.72019	3.92326	5.84385	5.35894	6.86655
396	CCAAGGGGAAGUGACAUAGC	CCAAGGGGAAGTGACATAGCNGG	f9ac5f18d27fecfa6687c38f2063efe8	f9ac5f	gF9AC5F	+	1480	1499	1496	Gag,p24	0.798762	0.874884	0.703065	0.874746	0.822969	0.0974441	0.204631	0.132322	0.674541	0.74971	0.800393	0.866386	0.697433	0.866991	0.826104	0.0357173	0.225767	0.0771859	0.652826	0.742812	0.811101	0.858662	0.763999	0.865082	0.841036	0.0448383	0.1893	0.0731183	0.629485	0.753778	3.05921	2.63969	2.39547	2.3724	3.19586	2.46502	3.43362	2.76957	3.33066
397	UUCAUUGUUUGUACUAGGUA	TTCATTGTTTGTACTAGGTANGG	658cabdbe4eff5b0b7e250166afea8e3	658cab	g658CAB	-	2944	2963	2946	Pol,RT	0.798636	0.25331	0.486687	0.698358	0.802157	0.71266	0.337297	0.230767	0.594465	0.661956	0.886985	0.0708536	0.509619	0.725957	0.774636	0.745784	0.0614476	0.0681429	0.520479	0.629547	0.877436	0.0736735	0.521421	0.734296	0.780521	0.779749	0.0610998	0.0726575	0.522185	0.635511	4.86252	4.16124	2.76449	4.35944	5.7973	3.85915	5.19014	4.12492	5.15909
398	UCUUGUGGGUUGGGGUCUGU	TCTTGTGGGTTGGGGTCTGTNGG	a9229f92ebb72ad50635307a3eaac9e3	a9229f	gA9229F	-	6453	6472	6455	Env,gp120	0.938758	0.730367	0.848939	0.805962	0.822429	0.6899	0.532542	0.828627	0.731081	0.807866	0.939518	0.68608	0.851573	0.739211	0.791976	0.709051	0.490427	0.817392	0.707137	0.779782	0.947653	0.764267	0.847775	0.777082	0.761584	0.793243	0.612154	0.854275	0.729872	0.783341	3.87345	4.50469	1.69823	4.18319	5.06691	4.05256	6.44864	4.17722	3.84735
399	CAACUUUGUAAACUCCUUAG	CAACTTTGTAAACTCCTTAGNGG	16f649d2f48cce377534134cac9d3dcc	16f649	g16F649	+	3381	3400	3397	Pol,RT	0.240635	0.212919	0.184941	0.537908	0.665309	0.118649	0.586634	0.512928	0.537772	0.507979	0.0285616	0.0290282	0.018045	0.592903	0.667788	0.126384	0.718647	0.473024	0.496405	0.468169	0.0312668	0.0257649	0.0152211	0.585739	0.635403	0.104333	0.711617	0.475028	0.46855	0.448453	4.39396	4.91232	3.54215	3.93578	6.88288	5.57266	4.61641	4.93368	4.87446
400	UCAUAAUACACUCCAUGUAC	TCATAATACACTCCATGTACNGG	c8651773ad3f4bffdd95bd9ddb1dddf5	c86517	gC86517	-	3489	3508	3491	Pol,RT	0.352645	0.746115	0.393985	0.844557	0.672771	0.866112	0.695788	0.544128	0.701582	0.656226	0.0802699	0.876717	0.128726	0.845373	0.722631	0.880416	0.720864	0.570009	0.673583	0.647153	0.0723466	0.871299	0.12333	0.789218	0.507137	0.84279	0.725855	0.562909	0.63782	0.53362	2.93375	3.03293	2.56476	3.01334	4.19247	2.32171	2.63109	3.0852	3.94215
401	ACCUUUGGUCCAUCCAUUCC	ACCTTTGGTCCATCCATTCCNGG	1cd795b66d18c354293c7ba4242ba434	1cd795	g1CD795	-	2592	2611	2594	Pol,RT	0.916563	0.591128	0.569193	0.419523	0.539511	0.247343	0.521783	0.603975	0.523306	0.545364	0.956635	0.71498	0.637057	0.107613	0.580698	0.037183	0.498281	0.62909	0.505447	0.539058	0.955407	0.715313	0.624676	0.109319	0.594853	0.0316028	0.499375	0.631427	0.496011	0.543569	3.11966	3.18043	1.89923	2.62178	3.5003	2.46219	3.02704	2.6004	3.51728
402	AUGGAAACCAAAAAUGAUAG	ATGGAAACCAAAAATGATAGNGG	8db7792464176f98bce6584b85f479ad	8db779	g8DB779	+	2375	2394	2391	Pol,PR	0.928054	0.882641	0.910057	0.881256	0.37567	0.878899	0.855519	0.892423	0.816769	0.644961	0.957073	0.90918	0.94598	0.886734	0.202552	0.904229	0.884395	0.912916	0.804159	0.57275	0.934421	0.902855	0.918	0.85425	0.193562	0.879935	0.874407	0.874467	0.794074	0.556579	2.0963	1.99055	1.04136	1.27517	2.29273	1.78169	1.61183	1.50968	2.68974
403	GGAGUUCAUACCCCAUCCAA	GGAGTTCATACCCCATCCAANGG	3af57237d8488c45d85f7a87de28d3de	3af572	g3AF572	-	3233	3252	3235	Pol,RT	0.334916	0.261558	0.266078	0.704573	0.788682	0.623223	0.877507	0.371954	0.629277	0.62083	0.0606398	0.112654	0.0667934	0.872087	0.777774	0.727778	0.909796	0.129483	0.683631	0.586891	0.0635712	0.114706	0.0671725	0.868392	0.730946	0.745455	0.907075	0.129572	0.671889	0.564255	2.30226	1.52914	0.965683	1.56954	2.87539	2.02262	2.0693	1.83956	1.96279
404	AUUGGGUCAAAAGAGACCUU	ATTGGGTCAAAAGAGACCTTNGG	f1221be1f2a946e2b4b08460029452fa	f1221b	gF1221B	-	6843	6862	6845	Env,gp120	0.0247046	0.0213274	0.0175544	0.0521493	0.563311	0.0319703	0.0182512	0.0627069	0.167684	0.29437	0.00113115	0	0.000820017	0.000416361	0.451788	0	0	0	0.0551874	0.216301	0.000436538	0	0.000938221	0.000301128	0.505392	0	0	0	0.0786347	0.24361	4.3191	4.57589	2.17898	3.98109	7.08078	4.99224	6.15188	4.45554	5.08047
405	CGUUGCCAAAGAGUGAUUUG	CGTTGCCAAAGAGTGATTTGNGG	6d8f6a9eb2c8326e073376c8f31abfd2	6d8f6a	g6D8F6A	-	2256	2275	2258	Gag,p6,Pol,PR	0.956957	0.893751	0.90656	0.659125	0.51856	0.780453	0.898986	0.723796	0.752494	0.670066	0.93886	0.845294	0.857472	0.455279	0.227475	0.652032	0.846007	0.558987	0.632468	0.47652	0.935571	0.845581	0.86893	0.453938	0.221429	0.685509	0.834862	0.554348	0.649843	0.476936	0.405923	1.02359	0.430765	0.567516	1.05034	0.737766	0.58405	0.766201	1.12904
406	UUAGAAGACAUGAAUUUGCC	TTAGAAGACATGAATTTGCCNGG	b78d62c351e936cab5058a63a5e435c7	b78d62	gB78D62	+	2349	2368	2365	Pol,PR	0.732121	0.462408	0.7337	0.591449	0.637346	0.670659	0.7151	0.427551	0.661661	0.62717	0.817106	0.166487	0.786525	0.566075	0.626193	0.698469	0.71532	0.104824	0.620742	0.587486	0.812957	0.167301	0.784929	0.571035	0.630159	0.675488	0.712674	0.105808	0.623667	0.58932	1.97989	2.65735	1.66167	2.42569	3.70364	2.41175	3.38293	3.4338	2.07879
407	CAGUACAAUGUGCUUCCACA	CAGTACAATGTGCTTCCACANGG	3994df10f8988ea8d2e1d264a87aae3b	3994df	g3994DF	+	2982	3001	2998	Pol,RT	0.178026	0.79983	0.758571	0.788874	0.560766	0.828223	0.850606	0.800535	0.781893	0.649229	0.195349	0.785649	0.747532	0.777	0.688926	0.820199	0.845245	0.797211	0.788548	0.706471	0.186129	0.777753	0.747043	0.78159	0.707522	0.843275	0.834107	0.794793	0.786804	0.714806	1.99848	2.18995	2.06768	1.64169	2.29454	2.42928	3.12793	2.22831	1.69282
408	CCAGCACACAAAGGAAUUGG	CCAGCACACAAAGGAATTGGNGG	4261ea25a818819f97666489c891d419	4261ea	g4261EA	+	4158	4177	4174	Pol,RNase	0.474786	0.587519	0.325231	0.718336	0.716862	0.385803	0.354834	0.584237	0.675613	0.632798	0.467453	0.698336	0.275873	0.761165	0.774953	0.314393	0.39645	0.704001	0.730167	0.677612	0.430711	0.645161	0.218014	0.754318	0.807003	0.620547	0.404494	0.632184	0.700612	0.681747	2.63927	2.34519	2.31105	1.36401	2.30079	2.80042	1.05291	3.18644	2.82994
409	UUCUGCAGCCUCCUCAUUGA	TTCTGCAGCCTCCTCATTGANGG	3ad56441dada920155a45f6b03da951d	3ad564	g3AD564	-	1403	1422	1405	Gag,p24	0.768611	0.715912	0.810867	0.814953	0.796035	0.845025	0.854301	0.218706	0.707501	0.758307	0.905152	0.757439	0.850784	0.85124	0.843567	0.899447	0.909904	0.0537657	0.806039	0.803563	0.902652	0.714846	0.868375	0.868208	0.839478	0.901936	0.923554	0.0477273	0.803478	0.801663	2.19637	2.36997	2.80526	2.54073	3.79251	1.67007	1.48283	2.2487	2.58978
410	CCUUUAGAGACUAUGUAGAU	CCTTTAGAGACTATGTAGATNGG	5172de531ea9d755a719b01bbaf3b65a	5172de	g5172DE	+	1664	1683	1680	Gag,p24	0.789866	0.290365	0.602904	0.168623	0.314388	0.756506	0.133564	0.248771	0.306744	0.356568	0.760983	0.0464206	0.502483	0.0992923	0.256921	0.728477	0.056602	0.0324353	0.236454	0.272328	0.771297	0.0457949	0.418042	0.140142	0.259094	0.79578	0.0558923	0.0338609	0.259126	0.274337	4.21337	4.04762	2.16096	2.80527	6.49084	2.3987	3.92537	3.38361	3.25657
411	CUUGUUCAUUCUUUUCUUGU	CTTGTTCATTCTTTTCTTGTNGG	ae52e1ae47298047b68ff5dce5758eaf	ae52e1	gAE52E1	-	8180	8199	8182	Env,gp41	0.0134375	0.0718265	0.0719484	0.433044	0.0160897	0.0696835	0.0610031	0.103556	0.111272	0.091799	0	0.0214803	0.0266372	0.398614	0.000344199	0.0108482	0.0171821	0.0704503	0.0764065	0.064139	0	0.0384615	0.017614	0.408179	0.00260302	0.0104228	0.0168776	0.095082	0.0433622	0.0645353	4.8561	7.36712	6.08984	4.08621	8.95092	6.59223	5.71916	5.86056	4.03347
412	GUCUUAUUCUUCUAGGUAUG	GTCTTATTCTTCTAGGTATGNGG	a6e297975ef86647facaa2324e2f1059	a6e297	gA6E297	-	8750	8769	8752	Env,gp41	0.339375	0.0690719	0.298267	0.52639	0.403762	0.167547	0.682366	0.390927	0.536431	0.386424	0.420617	0.0677866	0.331592	0.39559	0.306326	0.176849	0.576923	0.378906	0.51716	0.329916	0.566809	0.103774	0.252354	0.496805	0.435718	0.336066	0.333333	0.617647	0.525796	0.419624	2.86665	3.19021	2.08361	4.89859	4.35121	4.90669	2.35905	3.92746	4.13055
413	ACCCAUGCAUUUAAAGUUCU	ACCCATGCATTTAAAGTTCTNGG	d2a8ff6ff8a6238ab65d0ab01afb06f0	d2a8ff	gD2A8FF	-	1237	1256	1239	Gag,p24	0.852361	0.444613	0.449632	0.578514	0.745364	0.635863	0.531333	0.606851	0.723763	0.664429	0.915844	0.0979773	0.130979	0.571177	0.793085	0.708142	0.52611	0.484594	0.673588	0.620832	0.907386	0.0899656	0.111345	0.409668	0.723533	0.770216	0.503919	0.422379	0.646062	0.561703	3.14587	2.80204	2.90373	2.81492	3.2924	2.92606	1.05676	1.52498	2.68891
414	CGCUGCCAAAGAGUGAUCUG	CGCTGCCAAAGAGTGATCTGNGG	fe7dff77d8533b6d641af3684ffdbe45	fe7dff	gFE7DFF	-	2256	2275	2258	Gag,p6,Pol,PR	0.453952	0.474934	0.471076	0.584561	0.632973	0.525301	0.473797	0.541288	0.532758	0.570585	0.0560792	0.142085	0.128817	0.524079	0.756064	0.327255	0.140231	0.427945	0.33375	0.506005	0.0593173	0.141373	0.116707	0.527981	0.763006	0.293931	0.145198	0.425548	0.317239	0.505945	0.405923	1.02359	0.430765	0.567516	1.05034	0.737766	0.58405	0.766201	1.12904
415	UUUUUUAAACCUGCUGGAUG	TTTTTTAAACCTGCTGGATGNGG	ce32c57574448a4df22b899e6a004060	ce32c5	gCE32C5	-	2835	2854	2837	Pol,RT	0.745638	0.122687	0.588378	0.138049	0.220075	0.227959	0.237864	0.0700866	0.264661	0.265899	0.768687	0.0382635	0.517228	0.0404475	0.0430479	0.0143612	0.0152704	0.0188242	0.135415	0.136459	0.776286	0.0337452	0.495624	0.0458814	0.0405114	0.0119028	0.0155364	0.0214577	0.132737	0.133567	5.78549	3.36106	3.71579	4.75272	6.75159	3.7125	3.57341	4.83575	6.02721
416	UACAGAUCAUUAACAUCCCA	TACAGATCATTAACATCCCANGG	6a1191a1392133985d566d1ea4cd25e1	6a1191	g6A1191	-	6290	6309	6292	Vpu,Env,gp120	0.0849692	0.0377748	0.0214951	0.525689	0.0469693	0.159623	0.107492	0.0655945	0.190072	0.122308	0	0.0153846	0.00153719	0.483481	0.000906507	0.0311657	0	0	0.109734	0.072205	0.000718944	0.0104167	0.000402091	0.480541	0.00170348	0.00638686	0	0	0.19319	0.0795155	7.91307	7.93779	3.78727	9.45058	9.12185	7.05634	4.93579	6.84866	3.11014
417	CCCCCUUUUCUUUUAAAAAG	CCCCCTTTTCTTTTAAAAAGNGG	9f6ac65db0cb4c7a3086e18caadee128	9f6ac6	g9F6AC6	-	9063	9082	9065	Nef	0.163802	0.307538	0.405943	0.333885	0.0503563	0.496335	0.152747	0.120788	0.220193	0.180055	6.06623e-05	0.28006	0.384647	0.302815	0.000998433	0.487341	0.10001	0.0093471	0.151333	0.127661	0.00061839	0.382041	0.309469	0.294167	0.00164029	0.500922	0.120907	0.0348467	0.164058	0.130179	0.474958	0.240105	0.582497	0.433069	0.78652	1.27894	0.639122	1.62634	0.308346
418	UACAAAAAUUCAAAAUUUUC	TACAAAAATTCAAAATTTTCNGG	673f2606623c01154ccc3b5c9b6fe507	673f26	g673F26	+	4880	4899	4896	Pol,IN	0.347655	0.560327	0.274801	0.559905	0.121539	0.408515	0.0881514	0.37707	0.217559	0.265424	0.311919	0.57841	0.251962	0.538001	0.0735628	0.452872	0.0196599	0.377814	0.161825	0.232795	0.416964	0.578169	0.240299	0.508257	0.118714	0.466172	0.0211069	0.378959	0.191185	0.257982	1.58878	0.863547	0.226117	0.808369	2.17966	0.610107	2.02649	0.950164	1.60151
419	GCUAGAACUGGCAGAAAACA	GCTAGAACTGGCAGAAAACANGG	6752ee455dcac2c182aaa2d32850df1e	6752ee	g6752EE	+	3449	3468	3465	Pol,RT	0.153925	0.191493	0.187399	0.764381	0.19057	0.624764	0.156856	0.154209	0.495569	0.298461	0.0439069	0.0914021	0.119646	0.764104	0.100096	0.675639	0.0361895	0.052553	0.484466	0.230569	0.0459868	0.0891099	0.123891	0.760568	0.105646	0.699031	0.0443196	0.0512492	0.465805	0.231828	4.9974	3.30266	4.38783	3.69408	4.90426	4.28367	3.97746	4.59046	4.29915
420	AAAGAAGCUCUAUUAGAUAC	AAAGAAGCTCTATTAGATACNGG	dcb884d83774889626a72e86d273e909	dcb884	gDCB884	+	2310	2329	2326	Pol,PR	0.886635	0.325198	0.832457	0.580386	0.102019	0.586369	0.506808	0.30596	0.516882	0.360187	0.945936	0.0962389	0.852555	0.699967	0.00905101	0.661289	0.391416	0.0668909	0.531343	0.310462	0.941823	0.0957974	0.85665	0.718393	0.00961419	0.697812	0.388566	0.06618	0.526088	0.313524	1.4512	1.97628	0.648669	1.47049	1.8209	1.08611	1.3062	1.21506	1.65477
421	AUACCCCAUCCAAAGAAAUG	ATACCCCATCCAAAGAAATGNGG	fcdf0907127fb00007290dd3eba13152	fcdf09	gFCDF09	-	3226	3245	3228	Pol,RT	0.0711998	0.23124	0.209756	0.0986297	0.755212	0.259612	0.19423	0.124894	0.27704	0.44897	0.00325581	0.0652848	0.0645736	0.0228093	0.723305	0.100093	0.0848699	0.0326224	0.157988	0.372341	0.00318912	0.0662776	0.0628831	0.0262873	0.692278	0.0924238	0.0841058	0.0317631	0.158037	0.357958	2.99105	2.12836	1.86437	2.20594	4.1569	2.56219	2.79589	2.87002	3.451
422	AUGAGGAUAUAAUCAGUUUA	ATGAGGATATAATCAGTTTANGG	ec722c23b512670a732deaf65b13071a	ec722c	gEC722C	+	6538	6557	6554	Env,gp120	0.538751	0.228277	0.122971	0.774844	0.724361	0.80173	0.530578	0.821329	0.521074	0.605451	0.12797	0.0522326	0.0145509	0.789445	0.737625	0.813197	0.49799	0.830047	0.455451	0.560724	0.15615	0.0652619	0.0499834	0.835184	0.723197	0.78322	0.514456	0.721824	0.536367	0.568143	4.91889	4.11147	2.27935	3.0494	4.68935	4.47579	2.00666	3.31538	2.74959
423	AGAAAUAUGUUGACUCAGAU	AGAAATATGTTGACTCAGATNGG	ebe09ac94627598d91cf981f2a428338	ebe09a	gEBE09A	+	2511	2530	2527	Pol,PR	0.602267	0.736176	0.486321	0.269805	0.17086	0.359756	0.661775	0.801853	0.332844	0.3354	0.61113	0.788897	0.385377	0.0198974	0.0250041	0.0217254	0.596502	0.834495	0.186087	0.208639	0.613112	0.791656	0.377368	0.0167655	0.0252133	0.0203673	0.59536	0.831476	0.181693	0.207235	2.91057	3.95386	2.76812	2.67461	5.4574	3.47123	4.0479	4.261	3.22089
424	AGUACUAUCUUUUUUCUUUA	AGTACTATCTTTTTTCTTTANGG	ebb04fccb9d2e59d7de4789c7ce12b27	ebb04f	gEBB04F	-	2737	2756	2739	Pol,RT	0.0720985	0.73931	0.172983	0.519007	0.0946307	0.507673	0.505878	0.567651	0.317086	0.26091	0.000940303	0.675084	0.0706175	0.512093	0.00129084	0.512354	0.499714	0.59721	0.250516	0.19208	0.00102707	0.692104	0.0660507	0.503944	0.00110078	0.528463	0.497425	0.592247	0.253555	0.192371	5.43108	3.96045	4.19083	3.34297	7.1639	4.51557	5.11778	4.92414	4.52672
425	CCCCUAUCUUUAUUGUGACG	CCCCTATCTTTATTGTGACGNGG	9c8fb3bc5e6ad87a9bc8ba3e8239377e	9c8fb3	g9C8FB3	-	2282	2301	2284	Gag,p6,Pol,PR	0.546135	0.107106	0.488418	0.68912	0.501065	0.641459	0.237125	0.308268	0.491816	0.486594	0.560597	0.00258881	0.406387	0.706666	0.158507	0.686978	0.0785873	0.0420497	0.38732	0.290809	0.564387	0.00286409	0.400085	0.733432	0.155223	0.694276	0.0768278	0.041172	0.390981	0.292613	5.82454	6.00344	4.41291	5.10687	8.7956	5.16214	7.74952	5.43862	4.10865
426	AUAAAAGAACUCAAGACUUU	ATAAAAGAACTCAAGACTTTNGG	2681cfbbee95f2791ca2f8ad294ee66b	2681cf	g2681CF	+	2791	2810	2807	Pol,RT	0.404662	0.115304	0.385653	0.135673	0.745242	0.140074	0.37469	0.149792	0.36161	0.48292	0.0572231	0.0474911	0.25428	0.0727736	0.656086	0.0829647	0.0349908	0.0615146	0.151335	0.36778	0.0562155	0.0438941	0.236598	0.0735381	0.606238	0.0742894	0.0391046	0.0611199	0.148518	0.341993	3.02972	2.87274	1.2398	3.05543	3.67486	3.30877	2.3226	2.59522	2.59499
427	UUAUGUCCACAGAUUUCUAU	TTATGTCCACAGATTTCTATNGG	21259914211cd26d1b168dc41a49d9ce	212599	g212599	-	2442	2461	2444	Pol,PR	0.0677498	0.0671646	0.0722875	0.544759	0.118246	0.184982	0.21233	0.0529105	0.327343	0.178985	0.00186358	0.00297646	0.00556208	0.497888	0.00694257	0.115682	0.138504	0.00338166	0.257155	0.0944607	0.00187654	0.00317437	0.00501798	0.49716	0.00691972	0.0977743	0.144696	0.00443381	0.253733	0.0935789	2.76451	2.3037	2.14562	3.50294	8.53764	5.14706	5.41782	5.6402	6.91494
428	UUUGACUAGCGGAGGCUAGA	TTTGACTAGCGGAGGCTAGANGG	788bbb80db6d435e38966677484f292c	788bbb	g788BBB	+	761	780	777		0.96537	0.940502	0.914524	0.941457	0.952276	0.89376	0.973889	0.953466	0.943591	0.944619	0.962069	0.948997	0.903394	0.935699	0.962203	0.879223	0.972392	0.960519	0.947531	0.948222	0.918495	0.968858	0.945355	0.904259	0.965737	0.917976	0.985816	0.958333	0.948848	0.950743	0.785598	0.576631	0.673379	0.890995	0.690348	0.394445	1.25405	0.720114	0.940612
429	UAGGAGAAAUCUAUAAAAGA	TAGGAGAAATCTATAAAAGANGG	053a4125215604d5b98bfd1dca3def42	053a41	g053A41	+	1562	1581	1578	Gag,p24	0.103011	0.243682	0.219102	0.502835	0.368876	0.665533	0.247976	0.168376	0.386636	0.345807	0.019158	0.260593	0.0743883	0.463005	0.21124	0.641518	0.274435	0.0635438	0.281133	0.233676	0.0260308	0.238661	0.0592207	0.548779	0.174926	0.744471	0.332038	0.0777363	0.289198	0.228831	3.19981	3.61199	2.32503	3.7025	4.88842	2.59754	3.34078	4.46163	3.45754
430	ACAAGAAAAAGUAUACAUAU	ACAAGAAAAAGTATACATATNGG	c0af1e63d3a3e90ae6efdffe1944a02f	c0af1e	gC0AF1E	+	7131	7150	7147	Env,gp120	0.0834717	0.133537	0.194318	0.118581	0.0351166	0.138007	0.284649	0.0753931	0.239095	0.0984237	0.00963457	0.0385975	0.107052	0.0762722	0.000549811	0.0433433	0.111723	0.00734869	0.131095	0.0393449	0.0163892	0.0468257	0.12574	0.180147	0.000709788	0.0684554	0.0960418	0.00518672	0.109748	0.0532229	5.1736	5.18464	4.37916	5.7392	7.73754	6.84021	3.00963	7.1387	3
431	CAAAGUAAGACAGUAUGAUC	CAAAGTAAGACAGTATGATCNGG	0c9fa26dcd7bfa89dfeb42b741098f05	0c9fa2	g0C9FA2	+	2414	2433	2430	Pol,PR	0.352054	0.644669	0.476076	0.689373	0.0650797	0.23444	0.22989	0.217791	0.291445	0.278408	0.100899	0.641129	0.44401	0.669984	0.0147945	0.093881	0.158093	0.102335	0.234359	0.220468	0.0791814	0.576389	0.40427	0.674832	0.0110459	0.0846834	0.152542	0.0643836	0.230731	0.20666	4.98767	6.16985	3.5758	4.36232	10.6668	9.71495	10.3598	8.07096	4.8942
432	GUUGCAUAAAAUGCUCUCCC	GTTGCATAAAATGCTCTCCCNGG	c2bbba535fdafac5b7ec2f3589130403	c2bbba	gC2BBBA	-	7164	7183	7166	Env,gp120	0.0244434	0.023255	0.0191795	0.43828	0.0131917	0.028225	0.080743	0.019516	0.265651	0.09322	0.00194738	0.00306141	0.00117878	0.388305	7.92025e-05	0.00101468	0.0327694	0.00271778	0.224292	0.0704865	0.0142248	0.00256333	0.000753015	0.414623	0.00034529	0.000289603	0.0298489	0.00157853	0.146343	0.0664012	8.587	7.75033	8.54568	3.54917	11.0243	13.2479	4.6699	10.0238	8
433	AUGUUUACAGCAUUAUCAGA	ATGTTTACAGCATTATCAGANGG	3f9a870256aedf8b09b626f7bfa62430	3f9a87	g3F9A87	+	1300	1319	1316	Gag,p24	0.362435	0.641592	0.40155	0.463081	0.819754	0.476928	0.413484	0.56245	0.504556	0.64044	0.0195222	0.405606	0.094308	0.210531	0.827499	0.295717	0.0858841	0.332145	0.284842	0.505927	0.0270182	0.406618	0.0718843	0.148396	0.755436	0.201629	0.0814573	0.283302	0.245774	0.454257	3.37466	3.49645	2.05836	3.11089	3.26492	4.0896	3.53994	2.15806	3.26007
434	UCUUUCUGAUGUUUCUUGUC	TCTTTCTGATGTTTCTTGTCNGG	2e29ab519d5f1a952311f24f796cd7ea	2e29ab	g2E29AB	-	3201	3220	3203	Pol,RT	0.0361087	0.104148	0.0920096	0.10988	0.770946	0.104326	0.162495	0.078632	0.366198	0.436374	0.00215805	0.0464215	0.0340327	0.0498478	0.783777	0.0479763	0.10968	0.0399994	0.335336	0.416141	0.00443557	0.0419188	0.0351552	0.0503376	0.775641	0.0386667	0.11139	0.0418973	0.327605	0.411358	2.58819	2.76373	2.28284	2.92966	3.74682	2.48763	5.34173	3.17984	3.01182
435	GACUUUUGGGAGGUUCAAUU	GACTTTTGGGAGGTTCAATTNGG	3e9094631714539f702faccba6ee5cef	3e9094	g3E9094	+	2805	2824	2821	Pol,RT	0.794107	0.268891	0.732793	0.691544	0.732233	0.337314	0.627315	0.271608	0.606232	0.649298	0.892663	0.0859812	0.788555	0.754711	0.767859	0.219231	0.875362	0.0808967	0.71779	0.670982	0.892915	0.0803194	0.789756	0.753905	0.754328	0.241213	0.870216	0.0843169	0.709973	0.664204	4.19726	2.48538	2.47922	3.8257	5.30881	3.42702	2.9813	3.51811	5.13696
436	UCUGGCCUUCCCACAAGGGG	TCTGGCCTTCCCACAAGGGGNGG	44da40c94aa0bc2831c32f2f18141dbf	44da40	g44DA40	+	2099	2118	2115	Gag,p1,Pol	0.594477	0.533416	0.468732	0.810268	0.768809	0.643355	0.730799	0.617449	0.723922	0.700506	0.714034	0.409583	0.250116	0.812671	0.83651	0.677845	0.891892	0.752309	0.721151	0.714546	0.687457	0.409254	0.245053	0.772582	0.830123	0.643027	0.882075	0.757469	0.729521	0.704851	2.80298	3.5149	3.61482	2.71461	5.31367	4.54776	4.77999	4.64444	4.30227
437	AGCAUUUUGGACAUAAAACA	AGCATTTTGGACATAAAACANGG	47e65e11d48c2b78349e64bb74f5606e	47e65e	g47E65E	+	1630	1649	1646	Gag,p24	0.234718	0.257416	0.459579	0.243151	0.478745	0.301841	0.36532	0.390664	0.432872	0.403944	0.0895658	0.144628	0.228963	0.195301	0.438731	0.176714	0.258598	0.301553	0.432137	0.331303	0.105077	0.151918	0.182526	0.178819	0.396303	0.136669	0.20463	0.28223	0.419298	0.3026	2.38494	3.08416	2.34256	2.20925	3.50232	3.28897	2.40017	3.09025	2.48649
438	UCUUAAAAUUAGCAGGAAGA	TCTTAAAATTAGCAGGAAGANGG	00c762d31e3c6a0c0f50b887ecfffafc	00c762	g00C762	+	4531	4550	4547	Pol,IN	0.20174	0.180871	0.123053	0.346662	0.1598	0.381604	0.105639	0.179536	0.178427	0.190981	0.00966977	0.129293	0.0188606	0.290814	0.0375838	0.365941	0.0040005	0.0909759	0.0826051	0.0876561	0.0149244	0.137609	0.0214022	0.325899	0.0462878	0.462198	0.00462963	0.0880918	0.0803806	0.0993893	3.51769	3.79782	1.24328	2.82245	5.52146	3.1589	3.54151	3.39108	4.62607
439	GUUAGUGGGAAAAUUAAACU	GTTAGTGGGAAAATTAAACTNGG	98ad486749707582e4124d6b3b8e210a	98ad48	g98AD48	+	3326	3345	3342	Pol,RT	0.142234	0.13758	0.129625	0.194369	0.822267	0.375196	0.130791	0.153741	0.375359	0.494085	0.00388216	0.0035493	0.00570834	0.0125966	0.788967	0.053092	0.00182277	0.00785826	0.268639	0.399186	0.00606177	0.00321113	0.00598604	0.0111371	0.775218	0.0437175	0.00200343	0.00765576	0.270655	0.392662	2.0334	2.49898	1.16905	1.74763	3.65627	2.50488	1.51988	2.58771	2.24679
440	AGAACUACACACCAGGGCCA	AGAACTACACACCAGGGCCANGG	6d9314465c69af2b96e8b060c424d729	6d9314	g6D9314	+	85	104	101	5'LTR	0.729435	0.787377	0.538835	0.773948	0.44903	0.764058	0.812562	0.590173	0.664489	0.577699	0.873902	0.835107	0.629869	0.806316	0.280438	0.846657	0.842182	0.530116	0.715898	0.528554	0.855513	0.908544	0.675893	0.814747	0.254863	0.866972	0.831579	0.674825	0.74502	0.537187	6.73995	3.94527	4.60079	3.87646	7.38438	4.14319	6.29061	6.35683	5.0935
441	UUGGAUGACAGACACCUUGU	TTGGATGACAGACACCTTGTNGG	b1932ba213c4b8131883dca99f0e871d	b1932b	gB1932B	+	1734	1753	1750	Gag,p24	0.0128111	0.0541759	0.0627287	0.325519	0.72381	0.282586	0.754904	0.627097	0.513572	0.480863	0.00033031	0.00807922	0.014582	0.00569146	0.665564	0.0118518	0.736212	0.663896	0.421387	0.390813	0.000457457	0.013484	0.0144773	0.00393178	0.691931	0.00586167	0.692078	0.668421	0.406527	0.401586	4.02262	3.03484	2.78335	3.38847	4.70942	3.05182	3.11989	4.26008	3.26108
442	UUCCCCUUGGUUCUCUCAUU	TTCCCCTTGGTTCTCTCATTNGG	6fca63ec10a1e6edde8c1dc5fd84e9e6	6fca63	g6FCA63	-	1470	1489	1472	Gag,p24	0.0319465	0.0684986	0.155883	0.129206	0.484283	0.681846	0.0379569	0.0706308	0.355765	0.322065	0.00233217	0.0178715	0.0820859	0.0562015	0.43232	0.631112	0.00402438	0	0.301955	0.265713	0.00164319	0.0156379	0.0819273	0.0767423	0.508181	0.59952	0.00271003	0	0.349595	0.307274	2.35629	3.02464	2.58848	2.46984	3.43357	3.29033	3.35093	1.96089	5.19437
443	CCUACACCUAUCAACAUAAU	CCTACACCTATCAACATAATNGG	0359fe7f6bea5d2fc70496b11114945a	0359fe	g0359FE	+	2487	2506	2503	Pol,PR	0.523556	0.492719	0.393434	0.473499	0.485863	0.476836	0.407665	0.787103	0.46559	0.488568	0.0715518	0.0334815	0.0117103	0.0231738	0.051362	0.0142691	0.0284557	0.634427	0.0523222	0.0693612	0.0707572	0.0332029	0.0114363	0.0229068	0.0485003	0.0123683	0.0285714	0.635613	0.052318	0.067907	2.88544	3.6341	1.76522	2.92821	4.94242	2.487	3.64815	2.95989	3.77203
444	GACUUCUGGGAAGUUCAAUU	GACTTCTGGGAAGTTCAATTNGG	f16d84f044e5955f10303b1807f2df10	f16d84	gF16D84	+	2805	2824	2821	Pol,RT	0.785504	0.222398	0.746927	0.780496	0.660249	0.373949	0.50764	0.227085	0.597709	0.621238	0.887216	0.0689825	0.785288	0.777089	0.713551	0.236448	0.384165	0.0629378	0.60808	0.632045	0.887463	0.0655133	0.785834	0.773228	0.696056	0.25461	0.388327	0.0661959	0.602953	0.623371	4.19726	2.48538	2.47922	3.8257	5.30881	3.42702	2.9813	3.51811	5.13696
445	CCACAAUUUUAAAAGAAAAG	CCACAATTTTAAAAGAAAAGNGG	92d435a1a3d807bfd83c431386e9955a	92d435	g92D435	+	4775	4794	4791	Pol,IN	0.51744	0.506541	0.650207	0.624915	0.294272	0.463812	0.67333	0.646351	0.638918	0.456827	0.505256	0.480362	0.625318	0.617991	0.244756	0.43782	0.660014	0.626241	0.626066	0.424684	0.391599	0.381135	0.515039	0.391215	0.247005	0.202248	0.50571	0.516559	0.435834	0.341734	1.24645	1.68514	0.97893	1.04035	1.51801	1.75344	2.0006	2.01626	1.07087
446	GCCUAUAGUGCUGCCAGAAA	GCCTATAGTGCTGCCAGAAANGG	2562fce9a72b7a5cddedfdcce4164768	2562fc	g2562FC	+	3275	3294	3291	Pol,RT	0.262326	0.171506	0.183798	0.392271	0.397316	0.324364	0.0937288	0.1159	0.249447	0.318488	0.084855	0.0687188	0.0862892	0.269574	0.411142	0.189762	0.00751611	0.0314274	0.174048	0.267062	0.0877496	0.0684276	0.0870774	0.256583	0.393674	0.221575	0.00719424	0.032351	0.170089	0.258061	4.91462	3.99064	2.1726	4.05745	5.70941	4.07572	4.00245	3.54693	6.46216
447	CACUCUUCUCUUUGCCUUGG	CACTCTTCTCTTTGCCTTGGNGG	b91d102b61c7e89e247521ee244b0dd0	b91d10	gB91D10	-	7720	7739	7722	Env,gp120	0.418529	0.175111	0.39859	0.702343	0.236428	0.629388	0.269168	0.483377	0.422566	0.355179	0.493072	0.0576887	0.314346	0.718777	0.0799735	0.672563	0.0105541	0.344591	0.368246	0.258202	0.666373	0.0549102	0.366588	0.775857	0.0626365	0.765008	0.00760456	0.364182	0.291265	0.266931	4.75118	5.0297	2.55204	4.55044	6.85765	3.55358	4.83655	3.32994	4.39733
448	AGCUUCUCUGGAAAGGUGAA	AGCTTCTCTGGAAAGGTGAANGG	152c4fe6dda841289e164023b7539715	152c4f	g152C4F	+	4948	4967	4964	Pol,IN	0.376332	0.383279	0.379583	0.854773	0.318127	0.528992	0.433808	0.372877	0.466657	0.421404	0.00553309	0.0141582	0.0500581	0.881622	0.0357331	0.533285	0.0475587	0.0247475	0.179125	0.163745	0.00369565	0.012488	0.0601314	0.735337	0.0372576	0.541293	0.0420712	0.0208644	0.159176	0.145545	1.71032	2.31526	1.0686	1.26083	2.3416	1.22528	1.13625	1.40982	1.83164
449	UUCCCCUUGGUUCUCUCAUC	TTCCCCTTGGTTCTCTCATCNGG	080143cc1303e75a85603d5d5058caea	080143	g080143	-	1470	1489	1472	Gag,p24	0.24745	0.473503	0.691934	0.775435	0.245992	0.315151	0.211831	0.295879	0.427972	0.395701	0.0496436	0.311974	0.606621	0.715567	0.0463983	0.10461	0.05163	0.0291326	0.25757	0.227535	0.0479226	0.300651	0.637593	0.735511	0.0611414	0.124153	0.097561	0.0290557	0.224536	0.236466	2.35629	3.02464	2.58848	2.46984	3.43357	3.29033	3.35093	1.96089	5.19437
450	AUAGUGAAUAGAGUUAGGCA	ATAGTGAATAGAGTTAGGCANGG	26c0794acb54d91e62641ce3305c6efc	26c079	g26C079	+	8334	8353	8350	Env,gp41	0.93626	0.754021	0.64714	0.767686	0.805085	0.735525	0.346476	0.42149	0.69155	0.753676	0.93226	0.793867	0.644864	0.745551	0.81594	0.747421	0.0780856	0.384874	0.659888	0.752549	0.959615	0.821355	0.61217	0.808807	0.864363	0.786274	0.0612245	0.486957	0.727294	0.795479	3.60455	2.31891	1.68134	2.06012	4.02975	2.51599	2.88303	3.91606	4.32793
451	AAAAGAAAAGGGGGGAUUGG	AAAAGAAAAGGGGGGATTGGNGG	b44e3ef4acc11b77df8c9ac08f5f1f9f	b44e3e	gB44E3E	+	4785	4804	4801	Pol,IN	0.163287	0.173877	0.151611	0.155181	0.152165	0.154042	0.149411	0.193497	0.16889	0.158381	0.0911822	0.0970083	0.0751629	0.0780335	0.0777714	0.0742119	0.0736367	0.120044	0.0965263	0.0834661	0.152752	0.105365	0.0962078	0.0961668	0.135341	0.0930718	0.0777259	0.12543	0.121881	0.121892	1.46979	1.89312	1.26149	1.46995	2.52466	1.66154	2.08213	2.55476	1.50598
452	CUGCUAUUAACAAGAGAUGG	CTGCTATTAACAAGAGATGGNGG	5314e6102649daf0857ff51248c6dd1f	5314e6	g5314E6	+	7578	7597	7594	Env,gp120	0.440571	0.558155	0.541221	0.643934	0.0636847	0.240863	0.352483	0.470049	0.337937	0.294056	0.240015	0.596006	0.549834	0.669487	0.000176301	0.0322075	0.0861178	0.539168	0.253809	0.248205	0.158245	0.562112	0.584035	0.758202	0.00101423	0.0234657	0.143062	0.460527	0.198505	0.246744	11.7039	11.8658	12.2883	12.5847	14.2931	12.3169	9.47278	13.9781	10.3451
453	AUAAAAGAUGGAUAAUUCUG	ATAAAAGATGGATAATTCTGNGG	54dd4eacdee5bd9947c3c786f4df0fb6	54dd4e	g54DD4E	+	1574	1593	1590	Gag,p24	0.483813	0.420909	0.572109	0.337231	0.728416	0.516803	0.219262	0.631053	0.33464	0.575171	0.23	0.40678	0.676016	0.341463	0.733419	0.679729	0.205063	0.750275	0.324317	0.582815	0.227488	0.387097	0.694336	0.388058	0.625618	0.668301	0.169811	0.778409	0.347203	0.541503	2.84483	3.3434	2.14896	2.07154	3.08423	2.32474	2.23309	3.59927	2.9436
454	UCUAUUAUGGGGUACCUGUG	TCTATTATGGGGTACCTGTGNGG	3410f3f529e29e80fd734b53778f3359	3410f3	g3410F3	+	6337	6356	6353	Env,gp120	0.443923	0.82291	0.802549	0.900216	0.869354	0.727772	0.850568	0.724704	0.772809	0.819763	0.0106873	0.811607	0.798242	0.890198	0.88109	0.742677	0.808823	0.568589	0.709145	0.786278	0.0144814	0.855597	0.781089	0.902073	0.840428	0.82334	0.852292	0.660236	0.765992	0.783045	4.70832	4.23112	3.56453	5.96038	8.76389	4.87374	3.60377	4.96723	5.4357
455	UCGUCACAAUAAAGAUAGGG	TCGTCACAATAAAGATAGGGNGG	2d30933488622d0c0c23fd47f67027de	2d3093	g2D3093	+	2281	2300	2297	Gag,p6,Pol,PR	0.354751	0.223169	0.35972	0.671926	0.36154	0.500205	0.287254	0.223454	0.577585	0.406525	0.198893	0.035461	0.107841	0.649647	0.130747	0.407816	0.0423645	0.0133333	0.515733	0.22781	0.186504	0.0344828	0.0945205	0.686645	0.11625	0.315315	0.0667904	0.0133333	0.522511	0.221773	4.97221	7.27411	5.35137	4.13934	8.83562	4.35575	6.44998	4.92755	2.82664
456	AGAAAGAACCCCCAUUCCUU	AGAAAGAACCCCCATTCCTTNGG	e2d87efed063a87bc7370ea4d094e29d	e2d87e	gE2D87E	+	3214	3233	3230	Pol,RT	0.221999	0.149838	0.175871	0.306371	0.362069	0.166656	0.48007	0.242882	0.254036	0.291398	0.0540957	0.00638878	0.0162039	0.112619	0.0272175	0.00735834	0.431754	0.0466925	0.0652293	0.0428537	0.0551302	0.00604534	0.0167742	0.118731	0.0269635	0.00600667	0.425361	0.0464171	0.0627969	0.0432279	2.40201	1.85886	1.1899	1.9929	3.23276	2.30245	2.28459	2.19786	2.46952
457	UACAAUCUGGGUUUGCAUUU	TACAATCTGGGTTTGCATTTNGG	2775d0af01b493d1b96e93b104a8bf43	2775d0	g2775D0	-	1761	1780	1763	Gag,p24	0.281232	0.263884	0.79782	0.422245	0.413112	0.418427	0.360273	0.398651	0.362898	0.428918	0.159612	0.118519	0.792982	0.288385	0.226796	0.223047	0.130691	0.209764	0.195087	0.275329	0.150573	0.125156	0.868318	0.326604	0.242483	0.262795	0.165281	0.2	0.196277	0.295938	3.73401	3.09375	3.0096	3.80516	4.64277	3.23035	2.89137	4.249	3.29918
458	UCAGUGACAGUACUGGAUGU	TCAGTGACAGTACTGGATGTNGG	cefd3502b7d7acb7b81ec27dc2083e40	cefd35	gCEFD35	+	2862	2881	2878	Pol,RT	0.893756	0.878346	0.898373	0.880632	0.881723	0.908989	0.869619	0.826033	0.796522	0.87316	0.963253	0.95376	0.964286	0.912276	0.931201	0.956358	0.950485	0.935887	0.854641	0.929022	0.961775	0.952258	0.963956	0.92139	0.936196	0.953539	0.948888	0.935202	0.849615	0.931598	2.89686	2.0885	1.9302	1.98235	3.34794	1.86626	2.33338	2.35217	3.49166
459	ACUUCUGGGACGCAGGGGGU	ACTTCTGGGACGCAGGGGGTNGG	d2517f514723ac613b45d59f38e83f34	d2517f	gD2517F	+	8573	8592	8589	Rev2,Env,gp41	0.357413	0.521009	0.473576	0.855898	0.435623	0.903916	0.862434	0.42567	0.705066	0.534823	0.307143	0.565217	0.440233	0.854882	0.396304	0.92412	0.714286	0.408163	0.662823	0.508345	0.267857	0.463768	0.4375	0.870007	0.602663	0.931324	0.75	0.368421	0.649407	0.59329	4.91331	4.74903	2.72713	6.16171	7.98702	5.32113	6.17943	6.71602	6.63276
460	UAUAGGACAGGUAAGAGAUC	TATAGGACAGGTAAGAGATCNGG	c043561a42897108c01965620007e112	c04356	gC04356	+	4712	4731	4728	Pol,IN	0.0359961	0.0116742	0.0479384	0.700006	0.11833	0.193959	0.199703	0.0144409	0.195807	0.174427	0.000976891	0	0.00182491	0.716489	0.00781493	0.0102201	0.0289389	0	0.122198	0.103366	0.000517369	0	0.00192031	0.707466	0.00628183	0.00970874	0.0276074	0	0.10339	0.0996242	4.67969	3.70564	3.07605	2.1892	5.66447	3.76202	2.07662	3.25885	2.83083
461	AGAGUAAGUCUCUCAAGCGG	AGAGTAAGTCTCTCAAGCGGNGG	a03197a6a882e8876891cb11652b905c	a03197	gA03197	-	8531	8550	8533	Rev2,Env,gp41	0.214288	0.125317	0.139087	0.792949	0.0564631	0.462407	0.163482	0.19529	0.314646	0.211806	0.0467144	0.0157949	0.00984339	0.77951	0.0100215	0.274915	0.0334572	0.0484141	0.212042	0.134969	0.0588961	0.00943396	0.00448482	0.779887	0.015902	0.25402	0.0263158	0.04	0.171061	0.132225	4.98893	5.79917	4.68056	5.65899	6.98482	4.85029	3.4545	2.56658	6.51108
462	UAGGAUCUGACUUAGAAAUA	TAGGATCTGACTTAGAAATANGG	200169750ac5b51e9793aed9a358ceb7	200169	g200169	+	3115	3134	3131	Pol,RT	0.282611	0.244279	0.254419	0.674305	0.665239	0.713787	0.485204	0.655513	0.553435	0.559809	0.0302085	0.137124	0.0746168	0.603862	0.587298	0.659891	0.519976	0.59096	0.462065	0.461445	0.0346069	0.125369	0.0746773	0.604019	0.588237	0.686511	0.521748	0.593309	0.457544	0.461605	4.38386	3.47928	3.61664	3.69663	5.04102	5.56741	6.09947	4.97091	3.46501
463	GUAUAGCCCUGUCAGCAUUU	GTATAGCCCTGTCAGCATTTNGG	d31c7f858aeeb7dbe8bdd31325c00514	d31c7f	gD31C7F	+	1617	1636	1633	Gag,p24	0.560987	0.63562	0.520669	0.153509	0.8141	0.866954	0.759271	0.748226	0.416448	0.634807	0.68631	0.552436	0.608913	0.0996156	0.822039	0.866629	0.723491	0.712378	0.388205	0.636415	0.658649	0.531957	0.649892	0.142951	0.809581	0.896601	0.748549	0.726233	0.44103	0.643902	4.28423	3.23724	2.4062	3.71493	4.52925	2.59466	3.46725	3.72156	3.95301
464	AGAAAUGAUGACAGCAUGCC	AGAAATGATGACAGCATGCCNGG	74fbe9f7b8fa59f40901ce17e537f94a	74fbe9	g74FBE9	+	1821	1840	1837	Gag,p24	0.774858	0.461748	0.714568	0.312499	0.38331	0.418534	0.380788	0.342394	0.444231	0.440607	0.721004	0.175476	0.633298	0.0484966	0.054048	0.0763498	0.042448	0.110809	0.173723	0.172511	0.717733	0.182913	0.653049	0.0835151	0.05791	0.0714999	0.119923	0.108225	0.18634	0.182458	3.0184	2.67696	2.60794	2.73352	4.32262	4.11675	2.83772	3.96592	3.44161
465	AGUAUAAAUAAUGAGACACC	AGTATAAATAATGAGACACCNGG	83b72120fabc25829cbd490017e8fa5e	83b721	g83B721	+	2949	2968	2965	Pol,RT	0.85664	0.660027	0.779154	0.776059	0.702527	0.792195	0.277117	0.783207	0.688116	0.726218	0.917651	0.837099	0.820185	0.834087	0.705152	0.823147	0.0517205	0.819856	0.705645	0.758632	0.901724	0.799269	0.797631	0.832707	0.696616	0.802692	0.0537858	0.80803	0.698839	0.746621	4.56602	3.13159	1.65383	3.44938	4.81125	2.90604	4.73973	3.28394	3.13635
466	CUGCUUAUAUGCAGCAUCUG	CTGCTTATATGCAGCATCTGNGG	25146960ab13a12a0362d0ab94d44896	251469	g251469	-	416	435	418	5'LTR	0.393969	0.674264	0.815484	0.854681	0.785688	0.854331	0.564185	0.223119	0.733283	0.736977	0.041116	0.626648	0.803403	0.821829	0.769173	0.85317	0.560606	0.208274	0.66546	0.694072	0.0385463	0.528436	0.744139	0.851723	0.889213	0.78534	0.592105	0.199029	0.651545	0.736313	0.955251	0.84175	0.443504	3.29504	2.15172	0.485575	1.10755	1.81203	1.10708
467	UGGCAGUCUAGCAGAAGAAG	TGGCAGTCTAGCAGAAGAAGNGG	ee97689278835f4b8c74446150bd90df	ee9768	gEE9768	+	7010	7029	7026	Env,gp120	0.127614	0.39709	0.374303	0.454355	0.141273	0.0757081	0.0293979	0.0522953	0.383665	0.240102	0.0985926	0.287355	0.25948	0.409693	0.0770858	0.0593778	0	0	0.31426	0.172944	0.0972516	0.310123	0.349411	0.540067	0.0254867	0.105329	0	0.00385802	0.268403	0.172339	8.12746	5.57894	3.40474	9.29835	8.95568	5.86898	7.12226	6.86356	6.31402
468	AUACCUACAAGAAUAAGACA	ATACCTACAAGAATAAGACANGG	f9c471d7558b1e509f3af7217ede1b4b	f9c471	gF9C471	+	8751	8770	8767	Env,gp41	0.0978933	0.117782	0.108042	0.566134	0.499496	0.313724	0.54169	0.414261	0.350104	0.3928	0.00388616	0.0315087	0.0106922	0.670583	0.562057	0.303052	0.724184	0.41871	0.398328	0.418833	0.00275055	0.0175758	0.00616769	0.740326	0.74902	0.279992	0.572034	0.447822	0.460669	0.518888	6.76686	6.30667	4.41537	9.0049	8.08754	6.35149	6.17889	6.22449	7.2651
469	GAGACAACAUCUGUUGAGGU	GAGACAACATCTGTTGAGGTNGG	450b988a5efc2a006659fc4632c0063e	450b98	g450B98	+	3164	3183	3180	Pol,RT	0.0559516	0.121493	0.0692353	0.494977	0.26903	0.160178	0.127637	0.170253	0.318688	0.249874	0.000266159	0.00152356	0.000338576	0.447942	0.0150431	0.00602469	0.0139895	0.00863149	0.176908	0.07989	0.000328684	0.00143642	0.000410938	0.431703	0.014521	0.00562091	0.014225	0.00858101	0.172377	0.077216	5.85781	5.32563	3.99611	4.87155	6.52924	4.24752	6.64606	6.3305	6.60982
470	AAGAGCUCAUCUAUUGAGCU	AAGAGCTCATCTATTGAGCTNGG	28876d281105622e8794b88661c0bcc9	28876d	g28876D	+	3164	3183	3180	Pol,RT	0.762862	0.107968	0.601189	0.0680416	0.0798814	0.0491963	0.0818699	0.177237	0.166535	0.182425	0.71264	0.00308416	0.505032	0.00844478	0.00040349	0.0105915	0.00131328	0.0109357	0.0770934	0.099317	0.708568	0.00274116	0.505661	0.00627992	0.000512034	0.0109569	0.00124339	0.0138813	0.0779425	0.0991579	5.85781	5.32563	3.99611	4.87155	6.52924	4.24752	6.64606	6.3305	6.60982
471	CUUCCUGAAGUCUUCAUCUA	CTTCCTGAAGTCTTCATCTANGG	f749030ea61ae0b710b14d454638ffc9	f74903	gF74903	-	2908	2927	2910	Pol,RT	0.0803181	0.179855	0.130237	0.249897	0.143923	0.327291	0.12113	0.268099	0.17605	0.168553	0.000413527	0.110681	0.0152907	0.181948	0.0161831	0.160856	0.0916433	0.092652	0.0849824	0.0575099	0.000444777	0.108472	0.0142951	0.183178	0.0164733	0.135834	0.0922379	0.0936971	0.0881832	0.0572211	5.87847	6.16491	2.98401	6.73358	8.61906	5.54755	5.65544	5.99226	5.96637
472	AUUUUAAGAGCAUUAGGACC	ATTTTAAGAGCATTAGGACCNGG	0b243ab9ed0347bce0589cafeccf1818	0b243a	g0B243A	+	1786	1805	1802	Gag,p24	0.367605	0.697532	0.430414	0.187082	0.572773	0.217863	0.389916	0.325765	0.495565	0.480601	0.0169031	0.595551	0.217656	0.17977	0.505771	0.0495354	0.371221	0.0978366	0.400386	0.375496	0.0171138	0.589286	0.212836	0.26086	0.563658	0.0388868	0.440217	0.145062	0.40537	0.414115	5.34798	4.99867	3.25733	4.64354	7.07473	3.8259	4.86502	4.34847	5.58018
473	UUAAUUUUACACAUGGCUUU	TTAATTTTACACATGGCTTTNGG	e54b4b1429935df981f55528c3b3e22e	e54b4b	gE54B4B	-	6572	6591	6574	Env,gp120	0.120193	0.629042	0.500273	0.362427	0.200231	0.199069	0.489735	0.262404	0.380469	0.302436	0.118621	0.602801	0.485866	0.338027	0.195626	0.0496959	0.370784	0.329931	0.347117	0.288729	0.155556	0.754398	0.56514	0.499708	0.351901	0.0291917	0.561497	0.44939	0.289991	0.403301	3.17744	3.08502	2.19975	2.09859	5.4322	2.14624	4.61563	3.50156	2.09989
474	CUAAAGGAUCAACAGCUCCU	CTAAAGGATCAACAGCTCCTNGG	5ee9737f77083632aec8ca9ea4aa754e	5ee973	g5EE973	+	7983	8002	7999	Env,gp41	0.149716	0.752111	0.790551	0.738195	0.809359	0.862977	0.770176	0.823459	0.764945	0.756779	0.0250599	0.80498	0.864157	0.747143	0.772742	0.917824	0.72611	0.815592	0.764428	0.746625	0.0289782	0.774597	0.819602	0.792274	0.806386	0.886806	0.690745	0.814516	0.768215	0.76034	2.55976	3.81755	1.03849	2.2134	4.47805	3.0087	2.94158	3.89116	2.5853
475	UGGGCAAGUCAGAUUUAUCC	TGGGCAAGTCAGATTTATCCNGG	2405d04c4b40fb0e9eecb8e518c4bbd8	2405d0	g2405D0	+	3345	3364	3361	Pol,RT	0.275219	0.286071	0.547052	0.374256	0.365954	0.696515	0.914062	0.756302	0.580992	0.42628	0.188478	0.187251	0.48099	0.202486	0.0502309	0.649608	0.914868	0.719571	0.414934	0.219602	0.187882	0.182164	0.464045	0.203068	0.0442751	0.678343	0.912004	0.721797	0.420112	0.216124	5.69684	6.69895	4.63275	4.78961	7.7204	6.4561	5.29281	6.51186	6.00055
476	GUGCUUCCACAGGGAUGGAA	GTGCTTCCACAGGGATGGAANGG	dc9272392764c2b9175f321bb57fccf0	dc9272	gDC9272	+	2991	3010	3007	Pol,RT	0.615527	0.899485	0.83607	0.879701	0.8713	0.855654	0.845643	0.909952	0.822212	0.853609	0.854612	0.96018	0.945536	0.944641	0.924365	0.917016	0.929322	0.959252	0.916711	0.928737	0.852612	0.961997	0.942011	0.94305	0.93133	0.900001	0.928442	0.960103	0.91196	0.930561	2.78615	2.10627	2.50144	1.76681	2.10467	2.71898	2.2081	1.65506	1.31496
477	UCAACAGCUCCUAGGGAUUU	TCAACAGCTCCTAGGGATTTNGG	9f6f25710fe5cdfe2d4df9b595e70871	9f6f25	g9F6F25	+	7991	8010	8007	Env,gp41	0.092983	0.865352	0.869253	0.680343	0.659581	0.752638	0.434416	0.844325	0.730824	0.686355	0.00648035	0.869833	0.893269	0.77108	0.603934	0.714542	0.37235	0.836884	0.727326	0.667521	0.00169592	0.863482	0.894699	0.797518	0.493894	0.665918	0.375286	0.86901	0.77421	0.623756	2.23593	2.32337	1.67946	2.23075	2.91169	2.74172	1.773	2.24681	2.18694
478	UAUCCCAUCCAAAGAAAUGG	TATCCCATCCAAAGAAATGGNGG	1656422cd7de272b7a627b0dabd1e3fb	165642	g165642	-	3225	3244	3227	Pol,RT	0.656602	0.800074	0.804192	0.433685	0.399243	0.615547	0.274232	0.636159	0.482944	0.514062	0.839341	0.759565	0.818645	0.167363	0.066441	0.732627	0.0425165	0.6973	0.264121	0.317233	0.834851	0.760199	0.803345	0.16534	0.0627234	0.703023	0.0442294	0.6987	0.264494	0.31282	2.39806	1.93794	1.71411	1.99845	3.73832	2.26766	2.48103	2.60021	2.70532
479	AGAAGUACACAUCCCACUAG	AGAAGTACACATCCCACTAGNGG	5a11e6258deba7c3860513c66e850d80	5a11e6	g5A11E6	+	5199	5218	5215	Vif	0.0976046	0.740702	0.732149	0.663698	0.277451	0.164234	0.672024	0.184438	0.443863	0.409007	0.00822155	0.729861	0.681058	0.626208	0.0228482	0.0234172	0.629537	0.0588258	0.337597	0.254464	0.00702988	0.76573	0.692644	0.589199	0.00625644	0.0120527	0.654892	0.429203	0.331619	0.262449	7.46091	7.40668	6.56924	6.5496	10.0526	4.92343	9.16442	7.37881	8.32967
480	UGUUUAUUCAUUUCAGAAUU	TGTTTATTCATTTCAGAATTNGG	fa2b1c61cd8e1321b29c4ede80c9016e	fa2b1c	gFA2B1C	+	5761	5780	5777	Vpr	0.691996	0.701844	0.595504	0.832575	0.661092	0.840467	0.711664	0.776848	0.739715	0.69838	0.904256	0.922754	0.772525	0.852598	0.700716	0.884615	0.820933	0.833123	0.81541	0.777886	0.902625	0.862385	0.799576	0.863931	0.8714	0.774869	0.884419	0.92069	0.824335	0.859107	4.47382	4.7109	1.24139	2.66664	5.55065	3.16828	3.15577	4.42339	2.30216
481	AGGAUCACCAGCAAUAUUUC	AGGATCACCAGCAATATTTCNGG	b06706426ce3e0c67f9dad98d45d17c8	b06706	gB06706	+	3011	3030	3027	Pol,RT	0.0673996	0.740987	0.357928	0.0986006	0.0803166	0.0624845	0.0133087	0.682311	0.169034	0.197462	0.0106496	0.723232	0.355218	0.0181985	0.037022	0.00460829	0.00242784	0.658194	0.145563	0.157781	0.00588697	0.742233	0.292854	0.011331	0.0432942	0.0041841	0.00365608	0.656654	0.136272	0.153728	4.28342	5.26692	3.36176	4.22001	5.9107	3.55514	5.06632	4.53504	5.37689
482	ACAGUCCAGCUAUCUUUUUC	ACAGTCCAGCTATCTTTTTCNGG	3f7ae37c82c39f1736d4cbb1926b0300	3f7ae3	g3F7AE3	-	3291	3310	3293	Pol,RT	0.627366	0.455135	0.335347	0.50164	0.291305	0.256982	0.100079	0.136017	0.378113	0.351388	0.754402	0.431656	0.112545	0.496663	0.134592	0.0767929	0.0207283	0.0612092	0.316615	0.24494	0.750674	0.423847	0.117442	0.483558	0.112438	0.0695908	0.0203683	0.0646334	0.314628	0.232483	3.16987	3.08625	1.88173	2.87384	4.3146	3.5029	3.15829	2.9531	4.98563
483	CAAUUUAAAGUGACACAGAG	CAATTTAAAGTGACACAGAGNGG	170236fedeed0a8bb86dc6e51595937b	170236	g170236	-	6597	6616	6599	Env,gp120	0.551763	0.47545	0.521181	0.717041	0.6154	0.543389	0.522946	0.4527	0.603266	0.59259	0.580943	0.443199	0.533143	0.767439	0.650566	0.694631	0.485671	0.437087	0.655308	0.623725	0.670628	0.412593	0.552197	0.804121	0.6286	0.717947	0.522587	0.515859	0.643006	0.625469	6.60293	6.27524	3.91847	7.19101	6.18424	4.55103	3.67618	6.05711	2.99112
484	UGACAGAAAAUUUUAACAUG	TGACAGAAAATTTTAACATGNGG	921de8361d5dfe5ce7e8a0818331bf62	921de8	g921DE8	+	6490	6509	6506	Env,gp120	0.563069	0.463682	0.367685	0.429761	0.460196	0.273747	0.339507	0.470179	0.469251	0.448417	0.553883	0.304823	0.181743	0.350138	0.363021	0.0663163	0.197694	0.432565	0.369913	0.34344	0.690766	0.41001	0.23254	0.404937	0.480561	0.0603813	0.17059	0.476551	0.43444	0.433703	2.77604	2.65761	2.82036	3.29042	4.99469	3.02909	4.72734	3.50695	1.50941
485	GGGCCUGUCGGGUCCCCUCG	GGGCCTGTCGGGTCCCCTCGNGG	aeac8988a9abbb6173945ace78f3a2b3	aeac89	gAEAC89	-	8395	8414	8397	Tat2,Rev2,Env,gp41	0.164952	0.0438931	0.107189	0.63276	0.197823	0.806832	0.44202	0.000667204	0.526	0.269442	0.047619	0	0.021978	0.587472	0.211373	0.791826	0.6	0	0.488595	0.248677	0.0243902	0	0.0298507	0.600921	0.414912	0.730719	0.6	0	0.512696	0.34551	6.79045	4.78345	3.93903	4.83433	6.52828	3.17075	3.75669	3.14523	4.22308
486	UUGUACUGAUAUCUGAUCCC	TTGTACTGATATCTGATCCCNGG	a55faab6e699ab722326efc57b3f6dde	a55faa	gA55FAA	-	2970	2989	2972	Pol,RT	0.61338	0.821152	0.668804	0.779671	0.581563	0.576632	0.412705	0.821052	0.681585	0.654779	0.858734	0.915109	0.740776	0.859894	0.695328	0.708241	0.16949	0.916907	0.739605	0.757538	0.860213	0.919807	0.737319	0.857288	0.689393	0.760851	0.173221	0.909338	0.73316	0.754993	3.76121	2.56325	1.64924	2.25351	4.11333	2.40343	4.2299	2.67208	2.49463
487	UGCACAGUUUUAAUUGUGGA	TGCACAGTTTTAATTGTGGANGG	c1915b1c06c90709363c6dfdf9cb9511	c1915b	gC1915B	+	7342	7361	7358	Env,gp120	0.171461	0.305039	0.24272	0.711973	0.132929	0.581241	0.275294	0.238708	0.369317	0.271359	0.00108007	0.0197628	0.0287705	0.724025	0.00466147	0.591086	0.0428571	0.00645161	0.277104	0.138813	0.000856808	0.0187266	0.0271056	0.759432	0.00183813	0.646229	0.037037	0.00549451	0.249231	0.140114	2.864	3.30516	1.91886	2.99269	4.17877	1.88914	2.23335	3.0324	1.23979
488	AUGAACUCCAUCCUGAUAAA	ATGAACTCCATCCTGATAAANGG	054d89317b3af384d5f4c8723ecb1b20	054d89	g054D89	+	3244	3263	3260	Pol,RT	0.326268	0.680027	0.593695	0.890565	0.676728	0.865014	0.785124	0.532177	0.728995	0.680179	0.219684	0.873121	0.5943	0.929475	0.845424	0.905422	0.760848	0.279377	0.817024	0.771181	0.228152	0.855625	0.5715	0.929977	0.864892	0.914588	0.763163	0.28014	0.811157	0.776777	3.25869	1.72482	2.15123	2.79715	3.20939	2.81433	2.11527	1.814	4.07883
489	UAUAGUGAAUAGAGUUAGGC	TATAGTGAATAGAGTTAGGCNGG	3034009c5160409a4591acf93f326359	303400	g303400	+	8333	8352	8349	Env,gp41	0.93958	0.735726	0.630298	0.846699	0.839828	0.687106	0.484033	0.746905	0.723685	0.794191	0.946079	0.824427	0.715762	0.835005	0.879961	0.854043	0.0730159	0.663787	0.715081	0.824807	0.960811	0.844211	0.730808	0.851716	0.935164	0.898673	0.0657277	0.679012	0.759362	0.862746	3.5902	2.29837	1.65485	2.06012	3.94089	2.51525	2.88303	3.85524	4.32793
490	AGAUUUUUGUCAUGCUACUC	AGATTTTTGTCATGCTACTCNGG	7deb5ec95d404ebf38a41d8ff14e5e17	7deb5e	g7DEB5E	-	3032	3051	3034	Pol,RT	0.597274	0.0815504	0.699153	0.232932	0.58727	0.271657	0.103865	0.541218	0.289194	0.473245	0.505705	0.0518639	0.685023	0.046944	0.544438	0.0639227	0.00575589	0.530516	0.157889	0.40222	0.500118	0.05	0.664997	0.0449666	0.555657	0.0513141	0.00575705	0.531429	0.159222	0.404561	2.44793	3.31343	2.07642	3.20843	3.64094	2.97762	3.04222	3.04765	3.25033
491	GUAAACAUGGGUAUUACCUC	GTAAACATGGGTATTACCTCNGG	cdecefe47c2c28fa527202d02cbdeb64	cdecef	gCDECEF	-	1288	1307	1290	Gag,p24	0.334612	0.536138	0.373851	0.50161	0.804472	0.538452	0.51133	0.533324	0.519516	0.627875	0.00368857	0.348055	0.0477826	0.200098	0.786538	0.326046	0.114286	0.294908	0.26088	0.47236	0.00517413	0.353446	0.0392893	0.1223	0.790804	0.295735	0.106308	0.292481	0.239064	0.461386	2.33002	1.99861	1.75135	2.10125	2.66673	2.29781	2.00603	2.28571	1.94666
492	GAUGGCAGGUGAUGAUUGUG	GATGGCAGGTGATGATTGTGNGG	b5f03e6fa026ab1970b4886c3f3235b1	b5f03e	gB5F03E	+	5051	5070	5067	Pol,IN,Vif	0.982051	0.950899	0.944488	0.961741	0.279214	0.897889	0.965696	0.9391	0.698001	0.612775	0.988307	0.952149	0.942539	0.961961	0.0534916	0.913347	0.960963	0.947462	0.630477	0.501799	0.982846	0.955556	0.947133	0.96615	0.0628734	0.871313	0.963563	0.948754	0.581317	0.501097	1.87478	1.66029	1.15756	2.0033	1.8081	1.27683	1.01679	1.14753	1.80155
493	UUCCUUCCAAUUAUGUUGAC	TTCCTTCCAATTATGTTGACNGG	8380c57fb5743bf53955113e92eb2e20	8380c5	g8380C5	-	2496	2515	2498	Pol,PR	0.424838	0.438315	0.663678	0.622134	0.673784	0.670766	0.617923	0.265836	0.56967	0.605245	0.0584306	0.0986592	0.843645	0.815081	0.82805	0.859606	0.77594	0.0630897	0.638473	0.676593	0.0638159	0.0987995	0.846563	0.809716	0.826228	0.873538	0.769342	0.0619755	0.641964	0.676327	2.64793	3.43393	1.60326	2.57251	4.42277	2.34027	3.11177	2.34665	3.11843
494	AUUUCUCCUACUGGGAUAGG	ATTTCTCCTACTGGGATAGGNGG	cde2b75dad2344c10aaaf54429f18096	cde2b7	gCDE2B7	-	1552	1571	1554	Gag,p24	0.444115	0.481079	0.431133	0.696654	0.415892	0.866823	0.526416	0.577837	0.503332	0.487118	0.119392	0.471383	0.155165	0.65167	0.237268	0.829773	0.63209	0.590743	0.386469	0.340746	0.120846	0.437781	0.11551	0.684462	0.198857	0.808394	0.675923	0.59042	0.39587	0.320846	2.93607	5.01708	2.64008	3.67534	5.6574	2.21878	3.19452	2.95246	2.97365
495	AUAGCAGAAAUACAGAAGCA	ATAGCAGAAATACAGAAGCANGG	066547dcb8c55fe102cf0248bcff0743	066547	g066547	+	3525	3544	3541	Pol,RT	0.0869437	0.272186	0.351151	0.4741	0.213401	0.520866	0.414493	0.202602	0.425671	0.28733	0.00868641	0.337937	0.432561	0.463742	0.0543593	0.632028	0.430701	0.102258	0.373246	0.214436	0.0106341	0.33299	0.32991	0.414163	0.0593571	0.690698	0.427263	0.105277	0.347899	0.199155	4.05575	7.24067	2.7112	2.8928	7.92002	5.08481	5.7085	6.29918	6.70044
496	UCAACAGCUCCUGGGGAUUU	TCAACAGCTCCTGGGGATTTNGG	2d6de941d9cfdfb182da52b3f86b1b2d	2d6de9	g2D6DE9	+	7991	8010	8007	Env,gp41	0.0864982	0.790603	0.820059	0.802744	0.579129	0.700291	0.400786	0.747997	0.694915	0.64281	0.0065348	0.840978	0.88438	0.82856	0.568968	0.713569	0.363008	0.785266	0.723073	0.652141	0.00171592	0.83765	0.888814	0.858947	0.48694	0.664767	0.367347	0.828968	0.777633	0.62376	2.23593	2.32337	1.67946	2.23075	2.91169	2.74172	1.773	2.24681	2.18694
497	CCCCUUUUCUUUUAAAAUUG	CCCCTTTTCTTTTAAAATTGNGG	c459561a5922f4b71ca0228ae7f53239	c45956	gC45956	-	4778	4797	4780	Pol,IN	0.168023	0.193587	0.146899	0.602824	0.117928	0.34895	0.723419	0.156102	0.309503	0.219087	0.0207675	0.0441276	0.0462609	0.612422	0.0115917	0.332548	0.700689	0.0449405	0.251601	0.129428	0.0183096	0.0365059	0.0296453	0.338065	0.00727976	0.219658	0.585938	0.0331754	0.186847	0.0809838	0.52572	0.713105	0.932369	0.520992	0.887429	0.72612	0.386849	0.958408	0.43506
498	AGAACCCCCAUUUCUUUGGA	AGAACCCCCATTTCTTTGGANGG	c91b360c11e2292355d2f160d4644d01	c91b36	gC91B36	+	3218	3237	3234	Pol,RT	0.626762	0.732889	0.704084	0.609654	0.842965	0.735073	0.64028	0.645085	0.704408	0.753298	0.830447	0.816055	0.764973	0.740588	0.855877	0.816238	0.717777	0.799963	0.796994	0.817783	0.832948	0.818898	0.759009	0.759428	0.861347	0.789161	0.718417	0.798634	0.789673	0.82083	2.29627	1.55274	0.968121	1.58751	2.89755	2.02215	2.06513	1.86588	1.97451
499	GACUUCUGGGAGGUCCAAUU	GACTTCTGGGAGGTCCAATTNGG	20d9cc743d4897c8d1599738cb288075	20d9cc	g20D9CC	+	2805	2824	2821	Pol,RT	0.0766607	0.735626	0.144856	0.130469	0.12212	0.057543	0.0572787	0.772452	0.12291	0.198756	0.0259231	0.719363	0.0969514	0.0726792	0.0926181	0.0226969	0.0213934	0.781781	0.0796195	0.164072	0.0262028	0.687247	0.0941462	0.0678795	0.112625	0.0333719	0.0204888	0.779663	0.0778223	0.170042	4.19726	2.48538	2.47922	3.8257	5.30881	3.42702	2.9813	3.51811	5.13696
500	UACCCAUACAAAAAGAAACA	TACCCATACAAAAAGAAACANGG	720d33c9f59283bf11757edd314d9062	720d33	g720D33	+	3721	3740	3737	Pol,RT	0.694923	0.562917	0.515996	0.243609	0.279132	0.382109	0.2665	0.294222	0.337931	0.352503	0.77745	0.566813	0.46955	0.207537	0.0193396	0.0928846	0.0868726	0.102767	0.204487	0.195844	0.738502	0.493209	0.422775	0.259929	0.0167496	0.0548847	0.0724638	0.124559	0.1871	0.186534	3.50974	3.61779	2.20652	3.53807	4.43413	3.41551	3.59274	4.01942	4.76954
501	CUCAAAGGAUACCUUUGGAC	CTCAAAGGATACCTTTGGACNGG	133d617e198822d62d3e79ae2374de93	133d61	g133D61	-	6838	6857	6840	Env,gp120	0.219893	0.202078	0.273191	0.619367	0.358001	0.214541	0.0844281	0.104399	0.348125	0.343316	0.0506015	0.0173429	0.0522517	0.519366	0.0375983	0.0661653	0.00536837	0	0.17891	0.109617	0.0113368	0.00998468	0.0574171	0.57073	0.0354188	0.0222222	0.00315089	0	0.0754256	0.101037	5.03721	4.75932	2.40212	4.24103	7.13389	5.27611	6.16669	5.00213	4.88144
502	UGGCUACAUGAACUGCUACC	TGGCTACATGAACTGCTACCNGG	20f17090d272b80afbd2d36f01b78722	20f170	g20F170	-	4451	4470	4453	Pol,IN	0.458712	0.483946	0.364043	0.802136	0.543204	0.58603	0.504544	0.580169	0.590647	0.554576	0.0876302	0.592708	0.323748	0.787826	0.698136	0.666667	0.0774818	0.743921	0.634834	0.62136	0.104247	0.593893	0.385399	0.810393	0.768916	0.608434	0.0787037	0.731818	0.634367	0.662166	1.47577	1.80934	1.56813	1.46692	2.9107	2.295	1.68413	2.18546	2.15559
503	CAGGCCAGACAAUUAUUGUC	CAGGCCAGACAATTATTGTCNGG	71c419ef040371d2ce2e695243efa8f0	71c419	g71C419	+	7842	7861	7858	Env,gp41	0.865372	0.860551	0.789115	0.663094	0.581699	0.530821	0.849464	0.622239	0.705514	0.664093	0.879378	0.888566	0.811307	0.62682	0.477214	0.475514	0.867347	0.768675	0.692132	0.620203	0.925881	0.885455	0.8458	0.613128	0.547292	0.546791	0.848665	0.681053	0.553675	0.64074	2.44818	1.2381	0.6129	2.1301	2.68421	1.47	2.59975	1.31451	1.78727
504	GGGAGAGCAUUUUAUGCAAC	GGGAGAGCATTTTATGCAACNGG	63263020ec0b377071f35b2599b63057	632630	g632630	+	7164	7183	7180	Env,gp120	0.0415911	0.201023	0.173837	0.598749	0.193426	0.0957697	0.299595	0.134443	0.412181	0.250399	0.0010468	0.0095407	0.0123902	0.53078	0.00194598	0.00856554	0.16654	0.00923612	0.29788	0.0989359	0.00750751	0.0108278	0.0205903	0.545857	0.00284558	0.00986547	0.16794	0.0097561	0.201597	0.0928015	7.61563	3.45246	4.12976	4.8799	6.78601	10.7253	3.87851	6.5923	4.83659
505	AUGUAUGCCCCUCCCAUUGC	ATGTATGCCCCTCCCATTGCNGG	f59edd5c0d6dc06ddc1dc16b479940d6	f59edd	gF59EDD	+	7524	7543	7540	Env,gp120	0.0326319	0.144073	0.104166	0.105087	0.643683	0.463715	0.423883	0.306013	0.360784	0.401843	0.00125999	0.013308	0.0107121	0.0292421	0.54998	0.215247	0.223466	0.161085	0.234101	0.300233	0.00229758	0.0711808	0.0109482	0.0198158	0.585595	0.340373	0.176072	0.226077	0.351003	0.338173	11.3433	6.95876	9.01382	8.46599	16.8763	12.8581	9.51195	11.5071	8.07543
506	UAAAGCAAAUUAUAAACAUG	TAAAGCAAATTATAAACATGNGG	cd6e080af182adacd0321f48d20c237e	cd6e08	gCD6E08	+	7483	7502	7499	Env,gp120	0.723107	0.264677	0.355109	0.519337	0.641747	0.680768	0.375729	0.03484	0.458551	0.525636	0.729277	0.0427045	0.0553791	0.490896	0.644361	0.710185	0.355833	0	0.340534	0.463006	0.774617	0.0481013	0.0938819	0.607335	0.695005	0.839615	0.364447	0.00238949	0.24198	0.501149	3.46832	5.05175	3.73823	3.87609	7.27542	4.13426	7.11576	4.87905	3.76117
507	GUAGGAUCUGAUUUAGAAAU	GTAGGATCTGATTTAGAAATNGG	6459635b10826cac42c724c9c0f85e0f	645963	g645963	+	3114	3133	3130	Pol,RT	0.887874	0.438678	0.702106	0.805142	0.826456	0.80466	0.582429	0.749819	0.715251	0.767392	0.883037	0.20081	0.604556	0.848021	0.870508	0.84416	0.713496	0.74723	0.681551	0.762678	0.863284	0.17842	0.600717	0.732852	0.791764	0.790236	0.696947	0.750037	0.666373	0.705905	4.6456	3.78179	3.78395	4.35887	5.78748	5.7717	6.33392	5.22934	4.09972
508	AGAUUUUUGUCAUGCUACAC	AGATTTTTGTCATGCTACACNGG	7c90294c8b0c6c6d0cf580d0beef3131	7c9029	g7C9029	-	3032	3051	3034	Pol,RT	0.647407	0.102068	0.469926	0.176066	0.415506	0.165689	0.21218	0.339679	0.228985	0.349636	0.391288	0.0610852	0.0895245	0.0149847	0.117305	0.00739612	0.0327205	0.0392799	0.0454321	0.0979032	0.383264	0.0608108	0.0841831	0.0170573	0.11215	0.00674075	0.0316619	0.0372671	0.0445326	0.0945526	2.44793	3.31343	2.07642	3.20843	3.64094	2.97762	3.04222	3.04765	3.25033
509	UCCAAUUAUGUUGACAGGUG	TCCAATTATGTTGACAGGTGNGG	1646a467823976da321ab8f3674c8e50	1646a4	g1646A4	-	2491	2510	2493	Pol,PR	0.252621	0.251198	0.195707	0.254586	0.308694	0.255248	0.137492	0.0764574	0.24982	0.264066	0.0373466	0.0444566	0.0378264	0.0499724	0.127823	0.0463629	0.015947	0.0115831	0.0684947	0.0837158	0.0379099	0.0447588	0.0399325	0.0475194	0.116823	0.0421296	0.0156474	0.0114646	0.0675345	0.0783428	2.39647	2.76118	1.79056	2.64704	3.53879	2.31359	2.70488	2.41213	4.15765
510	AAUGGGCAAGUUUGUGGAAU	AATGGGCAAGTTTGTGGAATNGG	622e2b0923d5c230aa761c9f113ade70	622e2b	g622E2B	+	8218	8237	8234	Env,gp41	0.722803	0.557223	0.526068	0.683137	0.307559	0.861504	0.555058	0.436176	0.492613	0.457822	0.729222	0.562459	0.529828	0.682116	0.046848	0.89348	0.504444	0.345113	0.466675	0.33109	0.744203	0.558053	0.521713	0.724787	0.0333189	0.861574	0.541872	0.35016	0.425205	0.324978	5.40515	5.85604	4.76258	5.08055	5.82324	4.92844	6.79233	5.88324	6.06443
511	GUUUCAAUUGUGGCAAAGAA	GTTTCAATTGTGGCAAAGAANGG	3e8cad2a0a3fb9aa6f8bedf68cc0073c	3e8cad	g3E8CAD	+	1964	1983	1980	Gag,p7	0.344085	0.324563	0.347989	0.67644	0.195053	0.76609	0.307927	0.0629874	0.32112	0.309654	0.333333	0.316456	0.328503	0.664436	0.0584258	0.757044	0.27451	0	0.223757	0.228167	0.237288	0.45283	0.218791	0.633279	0.0548738	0.720054	0.328571	0	0.247726	0.218845	3.11133	4.67447	2.01368	3.18	5.80971	4.78735	6.6377	5.42507	3.58305
512	AGUAGUUGAGUUGAUACCAC	AGTAGTTGAGTTGATACCACNGG	2162a213a8147ae702bcec9abda79444	2162a2	g2162A2	-	6984	7003	6986	Env,gp120	0.371776	0.268178	0.261347	0.192153	0.732679	0.0788859	0.352313	0.564467	0.466825	0.509317	0.0937057	0.0715105	0.0711475	0.0584476	0.716531	0.0031402	0.190316	0.511182	0.363375	0.420219	0.130482	0.0863823	0.0618585	0.0583672	0.721291	0.000622665	0.159919	0.63515	0.484659	0.442291	4.53989	4.31175	2.69435	4.48072	5.1002	4.08274	5.67169	5.07647	4.61658
513	GUGCUACCACAGGGAUGGAA	GTGCTACCACAGGGATGGAANGG	c1de3678c1b33ce71d73648f778e64fd	c1de36	gC1DE36	+	2991	3010	3007	Pol,RT	0.746846	0.64414	0.603068	0.641425	0.664076	0.617306	0.602635	0.643337	0.614382	0.65034	0.915116	0.752524	0.569542	0.748867	0.792524	0.735056	0.712942	0.757747	0.575672	0.742344	0.912149	0.772643	0.580136	0.748429	0.781394	0.741316	0.713059	0.755992	0.571803	0.739295	2.78615	2.10627	2.50144	1.76681	2.10467	2.71898	2.2081	1.65506	1.31496
514	CACCUGUCAACAUAAUUGGA	CACCTGTCAACATAATTGGANGG	17dff69007a49f4b4cedff79f9f735a1	17dff6	g17DFF6	+	2491	2510	2507	Pol,PR	0.941441	0.850422	0.839311	0.597309	0.856062	0.842108	0.677979	0.779398	0.747177	0.81116	0.963979	0.853503	0.873455	0.578968	0.862743	0.848404	0.738916	0.869048	0.7396	0.820866	0.967136	0.848024	0.863882	0.474589	0.726839	0.81549	0.73511	0.862745	0.716451	0.740129	3.93146	3.90492	2.06789	3.05691	5.6171	2.78476	3.92652	3.27101	4.04313
515	UUUAUUUUUUCUUCUGUUAA	TTTATTTTTTCTTCTGTTAANGG	4f78e864be4b2e92168ba9290ead55dc	4f78e8	g4F78E8	-	2625	2644	2627	Pol,RT	0.443725	0.439013	0.571273	0.448044	0.428584	0.435247	0.422847	0.440981	0.402838	0.445224	0.12184	0.0763348	0.325869	0.0867114	0.0966067	0.0839184	0.0713184	0.105593	0.0693826	0.11572	0.11247	0.0754161	0.29696	0.0772075	0.0908203	0.0783687	0.0708171	0.104891	0.0645097	0.107679	2.13687	2.71109	1.63511	2.35154	3.38793	1.99302	2.32278	1.7186	2.47316
516	CUUGGGUUCUUGGGAGCAGC	CTTGGGTTCTTGGGAGCAGCNGG	41dd80cbe90fa645e4780b903acf9fe8	41dd80	g41DD80	+	7782	7801	7798	Env,gp41	0.918	0.86749	0.885411	0.912215	0.875749	0.877793	0.762607	0.839163	0.850127	0.877848	0.965231	0.891006	0.926289	0.897803	0.843937	0.876576	0.703327	0.876525	0.834355	0.869524	0.98281	0.813348	0.938471	0.918185	0.800496	0.886848	0.701639	0.827189	0.727133	0.835032	1.53892	1.31963	0.559082	0.697272	1.29718	2.05636	0.948296	0.889876	1.25053
517	CACCACUCUUCUCUUUGCCC	CACCACTCTTCTCTTTGCCCNGG	c5d8cb30677770d2f7291113402257b4	c5d8cb	gC5D8CB	-	7723	7742	7725	Env,gp120	0.696347	0.137704	0.355606	0.278634	0.0396068	0.426304	0.198768	0.17874	0.22936	0.180181	0.622159	0.03414	0.253465	0.106806	0.000252726	0.307906	0.0104439	0.0220293	0.136103	0.097668	0.583603	0.0206897	0.282892	0.118489	0.000877725	0.415872	0.0075188	0.048995	0.138936	0.103706	4.15802	3.2559	3.2707	4.03714	6.48837	2.78589	6.17344	3.1396	5.57143
518	GAUGACAGCAUGCCAGGGAG	GATGACAGCATGCCAGGGAGNGG	aea87fb1e8e559736710977d505dfd51	aea87f	gAEA87F	+	1827	1846	1843	Gag,p24	0.881385	0.687508	0.838953	0.619554	0.670589	0.609624	0.647292	0.636237	0.631025	0.686717	0.886303	0.844243	0.866132	0.793078	0.892714	0.772851	0.850783	0.773967	0.756889	0.851158	0.828193	0.847775	0.860612	0.816037	0.925574	0.799294	0.896963	0.746904	0.78399	0.868364	3.30146	3.54599	2.61302	3.04078	5.53968	4.88551	3.20155	5.40273	4.65081
519	UAUAGAAAUUUGUGGAAAAA	TATAGAAATTTGTGGAAAAANGG	5c969f03f15d976e0fd962bd92e28770	5c969f	g5C969F	+	2441	2460	2457	Pol,PR	0.757265	0.63936	0.713644	0.0315122	0.697801	0.0303199	0.0337858	0.387042	0.288675	0.539766	0.745196	0.633997	0.691007	0.00773007	0.68729	0.0123881	0.00601745	0.348629	0.271788	0.5245	0.709354	0.616361	0.661544	0.00551688	0.575302	0.012256	0.00590749	0.345061	0.26427	0.464838	3.6521	3.33932	3.41638	5.03488	7.39021	4.40585	6.34942	5.30323	4.94836
520	UAUUGAUAGAUGACUAUGUC	TATTGATAGATGACTATGTCNGG	921ac45e14ec6bf361dc6a8b4b0b1b0e	921ac4	g921AC4	-	3078	3097	3080	Pol,RT	0.312922	0.131014	0.435811	0.612714	0.523832	0.294992	0.407639	0.144792	0.514818	0.458569	0.24227	0.00392798	0.324097	0.599186	0.546483	0.211078	0.329507	0.00929539	0.474169	0.429362	0.249323	0.00436284	0.308916	0.611368	0.571455	0.248956	0.325273	0.0108153	0.471033	0.442083	5.30585	4.96966	4.88886	5.99083	6.54487	5.96374	5.58572	4.72792	6.92745
521	CAACAGCUCCUAGGGAUUUG	CAACAGCTCCTAGGGATTTGNGG	554a2f41c2774d76b6f7fbfde3333b4b	554a2f	g554A2F	+	7992	8011	8008	Env,gp41	0.00933618	0.794662	0.827901	0.691641	0.545508	0.704683	0.263831	0.80755	0.640787	0.607296	0.00728471	0.844962	0.90495	0.791639	0.512666	0.716083	0.247975	0.7989	0.661613	0.617683	0.0108958	0.838482	0.898187	0.838935	0.520878	0.681361	0.242446	0.836377	0.75364	0.636277	2.3775	2.80513	2.0827	2.48998	3.22591	2.40336	1.94399	2.48681	2.43731
522	GUUAAAAGAGACCAUCAAUG	GTTAAAAGAGACCATCAATGNGG	80892b37ee3f90d0407ea58cbfd2a16d	80892b	g80892B	+	1389	1408	1405	Gag,p24	0.654709	0.630354	0.654453	0.76448	0.487946	0.82825	0.447751	0.272204	0.40735	0.549219	0.622401	0.68102	0.710024	0.779158	0.499418	0.831109	0.204888	0.0362647	0.30581	0.54176	0.651288	0.672381	0.713566	0.805922	0.506786	0.822695	0.183333	0.029661	0.36288	0.554754	2.19637	2.36997	2.80526	2.54073	3.79251	1.67007	1.48283	2.2487	2.58978
523	AACAUAUAGUAUGGGCAAGC	AACATATAGTATGGGCAAGCNGG	c2d4a703c4a1a2db746dcd456839ebc7	c2d4a7	gC2D4A7	+	884	903	900	Gag,p17	0.599011	0.547131	0.552695	0.848501	0.612865	0.82218	0.524256	0.602336	0.600632	0.632778	0.776258	0.314605	0.393482	0.833273	0.484917	0.780016	0.384995	0.548256	0.426591	0.524289	0.726383	0.269189	0.433103	0.843248	0.504887	0.74697	0.41047	0.576	0.418808	0.532408	2.42219	1.77136	2.9199	3.026	3.86499	3.0732	2.48019	2.99259	3.62684
524	ACCUAGAACUUUAAAUGCAU	ACCTAGAACTTTAAATGCATNGG	31a54015bd94424c4f4389655663038b	31a540	g31A540	+	1233	1252	1249	Gag,p24	0.606772	0.521586	0.464043	0.888961	0.535418	0.466085	0.756602	0.639977	0.723696	0.5969	0.738007	0.335897	0.233563	0.893704	0.518905	0.328864	0.749752	0.684707	0.671374	0.551769	0.741997	0.361693	0.231921	0.89223	0.46538	0.355028	0.770175	0.661871	0.636899	0.525001	3.28558	2.80694	2.76684	3.43873	4.85978	2.52388	3.91947	2.88867	2.58438
525	UUUGCACCACUGCUGUGCCU	TTTGCACCACTGCTGTGCCTNGG	5bcf58f524a42aa9b6d007f593162537	5bcf58	g5BCF58	+	8032	8051	8048	Env,gp41	0.12828	0.123909	0.0956082	0.707562	0.524841	0.129895	0.0799773	0.0794174	0.291	0.393438	0.0676107	0.0670495	0.0293748	0.699504	0.46909	0.0534933	0.0303413	0.00786046	0.261167	0.343411	0.0529002	0.0661836	0.0203279	0.726667	0.348958	0.0457301	0.0264228	0.00678514	0.339684	0.296594	2.84737	6.0633	3.56515	4.04752	6.03024	3.65023	4.32005	3.98887	4.54326
526	ACAGCCAUAGCAGUAGCUGA	ACAGCCATAGCAGTAGCTGANGG	51804f593ad7c9549024d2ea446c9cca	51804f	g51804F	+	8676	8695	8692	Env,gp41	0.0691171	0.126303	0.0401034	0.67725	0.596694	0.0811149	0.227336	0.0843154	0.442438	0.429731	0.0234864	0.145861	0.0268129	0.692072	0.649283	0.0697396	0.0619195	0.081526	0.440639	0.452173	0.00987654	0.102459	0.0375324	0.704955	0.639124	0.272031	0.0648148	0.0487805	0.619813	0.468054	6.50013	4.0944	2.57322	6.17091	8.64173	5.63047	5.70222	5.17418	4.81298
527	GUUUCAACUGUGGCAAGGAA	GTTTCAACTGTGGCAAGGAANGG	7275e7c68199d77588cef7223df99001	7275e7	g7275E7	+	1964	1983	1980	Gag,p7	0.031213	0.528437	0.406202	0.637617	0.826025	0.794183	0.360804	0.329012	0.770909	0.662989	0.0269128	0.565217	0.419002	0.712306	0.860335	0.846262	0.371429	0.35	0.793074	0.696635	0.0411039	0.690141	0.447071	0.709549	0.877508	0.850444	0.415094	0.35	0.826475	0.721411	3.11133	4.67447	2.01368	3.18	5.80971	4.78735	6.6377	5.42507	3.58305
528	CUAAUUUUUUAGGGAAAAUU	CTAATTTTTTAGGGAAAATTNGG	5391ae5a6531d53972d6f34ee117e908	5391ae	g5391AE	+	2081	2100	2097	Gag,p7,p1,Pol	0.590421	0.703935	0.591003	0.0670964	0.566268	0.342289	0.838124	0.604147	0.376165	0.498535	0.54022	0.684097	0.529228	0.015015	0.528822	0.264423	0.811321	0.565207	0.316381	0.454182	0.548862	0.659091	0.573384	0.0127106	0.611087	0.274597	0.813253	0.557399	0.327294	0.496279	3.34802	3.48193	4.13857	3.54415	6.04981	4.64572	2.86318	3.06291	4.11798
529	UCCCAUACAUUAUUGUGCCC	TCCCATACATTATTGTGCCCNGG	5505b65cd7243a113fc0169b6417ca40	5505b6	g5505B6	+	6863	6882	6879	Env,gp120	0.0912228	0.208018	0.209028	0.730614	0.0921805	0.23884	0.117868	0.12678	0.282308	0.215242	0.00286325	0.0129917	0.0165665	0.70012	0.00131482	0.0220356	0.004914	0.00348195	0.192069	0.108366	0.0017848	0.0137671	0.0264775	0.705426	0.000360205	0.0116504	0.00364964	0.00956085	0.0730183	0.0975447	3.51522	2.43647	2.91421	3.26587	5.7425	3.86835	3.40656	3.21769	2.45399
530	GUACUGUCCAUUUAUCAGGA	GTACTGTCCATTTATCAGGANGG	e6705c5e62d96e254d6456f0d2af6e7f	e6705c	gE6705C	-	3254	3273	3256	Pol,RT	0.325788	0.400917	0.3502	0.883206	0.476503	0.855199	0.749545	0.437283	0.582832	0.519746	0.0409764	0.0741211	0.0388623	0.879376	0.0843127	0.8496	0.80063	0.0678642	0.343995	0.22322	0.0454475	0.0692832	0.0371607	0.879644	0.173367	0.8209	0.786086	0.0697194	0.334983	0.26275	3.48996	2.30104	2.86426	2.69515	4.07226	2.97128	3.34999	2.2121	4.49449
531	ACUGUGCUGACAUUUUUACA	ACTGTGCTGACATTTTTACANGG	2817876d46d8a3932b7e873b598d2048	281787	g281787	-	6939	6958	6941	Env,gp120	0.210521	0.065346	0.0866881	0.228106	0.133612	0.191748	0.0894266	0.442913	0.135454	0.154729	0.0132408	0.00513972	0.00887706	0.136297	0.0376003	0.0346387	0.010038	0.386314	0.0467306	0.0595075	0.0241847	0.00309717	0.0150888	0.209622	0.0653663	0.014065	0.00912779	0.486868	0.0388853	0.0856452	5.27524	5.12494	2.75407	4.16988	7.56048	6.37851	5.04624	4.65578	3.79384
532	CCCUAUCUUUACUGUGACGA	CCCTATCTTTACTGTGACGANGG	1f0179ade0e52f0d312b2932a02f2da1	1f0179	g1F0179	-	2281	2300	2283	Gag,p6,Pol,PR	0.43979	0.448418	0.42003	0.467486	0.201899	0.588324	0.275534	0.47008	0.387001	0.330028	0.341266	0.0348118	0.332981	0.155546	0.00831672	0.553553	0.0183022	0.0887301	0.144079	0.111152	0.361219	0.0340174	0.33906	0.147239	0.00819938	0.532692	0.0181488	0.0877151	0.150859	0.111782	5.7937	5.90774	4.3596	5.08315	8.74612	5.15066	7.67191	5.38452	4.099
533	ACAGUUUCAAUGGGACUAAU	ACAGTTTCAATGGGACTAATNGG	4cf60689f2cc0fc8887a2baa48365b34	4cf606	g4CF606	-	2553	2572	2555	Pol,RT	0.526092	0.801548	0.634186	0.83531	0.789422	0.562904	0.824585	0.785768	0.650318	0.746007	0.125835	0.878053	0.512631	0.868667	0.801037	0.552584	0.839729	0.787043	0.544549	0.717	0.122913	0.858422	0.531028	0.854778	0.717395	0.465584	0.814337	0.772893	0.539339	0.672854	3.27965	3.77025	2.29216	3.14027	3.13328	2.77219	2.25169	1.56028	2.94474
534	UCUGCACCACUGCUGUGCCU	TCTGCACCACTGCTGTGCCTNGG	a7250f41abe9d71ab606076ca0cd9177	a7250f	gA7250F	+	8032	8051	8048	Env,gp41	0.149215	0.14273	0.110651	0.728607	0.613136	0.118968	0.0980841	0.0932128	0.3233	0.444952	0.0685373	0.0677467	0.03164	0.71465	0.502143	0.0500784	0.0322581	0.0101864	0.268672	0.361766	0.053101	0.0659026	0.0218655	0.727323	0.381123	0.0431279	0.0295455	0.0083871	0.354784	0.313355	2.84737	6.0633	3.56515	4.04752	6.03024	3.65023	4.32005	3.98887	4.54326
535	GAAGGAAUCGAAGAAGAAGG	GAAGGAATCGAAGAAGAAGGNGG	a3e87649245b9f45a98a7fea8f0017b0	a3e876	gA3E876	+	8415	8434	8431	Tat2,Rev2,Env,gp41	0.358127	0.135985	0.353393	0.690888	0.438943	0.602875	0.189753	0.225753	0.46474	0.428518	0.304389	0.0737819	0.421539	0.666504	0.549731	0.662095	0.0878623	0.175764	0.498514	0.478545	0.366226	0.0570076	0.610327	0.703892	0.8047	0.679885	0.113333	0.166297	0.61662	0.635236	4.1929	2.96275	2.91318	3.18736	5.13423	3.45789	3.8223	4.20026	5.13646
536	AUCAGUGACAGUACUGGAUG	ATCAGTGACAGTACTGGATGNGG	2318366574bf38dc3c804d004eb1952f	231836	g231836	+	2861	2880	2877	Pol,RT	0.876002	0.824513	0.847447	0.834829	0.854807	0.835775	0.838363	0.774243	0.740281	0.834514	0.866544	0.819808	0.843044	0.842519	0.874794	0.845758	0.888015	0.808197	0.768532	0.848424	0.867339	0.831032	0.8377	0.844686	0.879235	0.864191	0.884615	0.810234	0.758967	0.850733	2.88947	2.08285	1.91863	1.97441	3.34814	1.86276	2.29935	2.34009	3.48395
537	AUGAUCUUUGCUUUUCUUCU	ATGATCTTTGCTTTTCTTCTNGG	de0a5c7a1460e20749f6ac7f0228b74f	de0a5c	gDE0A5C	-	5013	5032	5015	Pol,IN	0.816855	0.75191	0.72976	0.684881	0.148041	0.408724	0.851489	0.717566	0.561715	0.434121	0.822511	0.80954	0.69542	0.663919	0.0168669	0.407293	0.857434	0.683116	0.514935	0.365437	0.785498	0.796328	0.685209	0.676979	0.0432647	0.288353	0.696594	0.667262	0.460981	0.36493	3.27892	4.77044	2.09788	3.76152	5.15129	3.19135	2.33873	2.67428	3.92225
538	UUAGGUAUCUUUCUAUAGCC	TTAGGTATCTTTCTATAGCCNGG	ce964076397f0c9b9dd982363f74f71a	ce9640	gCE9640	-	7967	7986	7969	Env,gp41	0.192961	0.104923	0.168937	0.245565	0.664704	0.177236	0.277904	0.355118	0.337012	0.431934	0.0314001	0.00646552	0.0305486	0.136849	0.620878	0.0365022	0.202721	0.332383	0.258736	0.354796	0.0196292	0.00546946	0.0253958	0.130486	0.569187	0.0265607	0.195402	0.348214	0.376315	0.341003	4.7704	4.61815	2.62661	4.73887	6.20059	4.25045	3.3347	4.69364	5.43078
539	GUGAUCCUUUCCAUCCCUGU	GTGATCCTTTCCATCCCTGTNGG	ed9ab806767eb17c144cfae8357f37dc	ed9ab8	gED9AB8	-	2999	3018	3001	Pol,RT	0.363026	0.78498	0.867732	0.709313	0.627377	0.498023	0.407679	0.80324	0.590568	0.659651	0.296296	0.73207	0.840084	0.663879	0.568676	0.298604	0.17543	0.770128	0.528136	0.601709	0.321429	0.702823	0.847271	0.651351	0.59647	0.287293	0.185238	0.75	0.511834	0.61011	3.07045	2.50141	2.80186	1.44931	2.52223	3.22743	3.006	2.0099	1.39716
540	GGUGUUUCAUUGUUUAUACU	GGTGTTTCATTGTTTATACTNGG	93cf6cdea0f1d4a2332134ecfec70dae	93cf6c	g93CF6C	-	2949	2968	2951	Pol,RT	0.668338	0.572627	0.487385	0.551303	0.665882	0.612749	0.0504958	0.510802	0.494077	0.597055	0.685387	0.727656	0.43414	0.523342	0.648167	0.604568	0.00993996	0.522535	0.475863	0.591217	0.684196	0.70173	0.435776	0.556013	0.630973	0.620295	0.0125059	0.524063	0.474568	0.585619	3.73171	3.6177	2.59591	4.60015	5.315	3.40494	4.87477	3.63394	4.48741
541	UUAGGAAUACCACAUCCCUC	TTAGGAATACCACATCCCTCNGG	dfe964a0064e8f343811cd4d74b5d66f	dfe964	gDFE964	+	2823	2842	2839	Pol,RT	0.0982971	0.0736345	0.0809863	0.228241	0.0437931	0.118684	0.105869	0.117308	0.111297	0.0877155	0.000203631	0.000724737	0.00246592	0.0638451	8.31786e-05	0.000994214	0.00102041	0.0035014	0.0116625	0.0094548	0.000229495	0.000612745	0.00218554	0.0615078	0.00174479	0.000691401	0.00107578	0.00339261	0.0110114	0.00983173	6.41532	4.32254	4.35491	5.39685	7.44898	4.36129	4.53821	5.68858	7.02981
542	GUGGAACUUCUGGGACGCAG	GTGGAACTTCTGGGACGCAGNGG	d32ff5dae36a9958bd0fe521a9d2da56	d32ff5	gD32FF5	+	8568	8587	8584	Rev2,Env,gp41	0.241274	0.262058	0.2381	0.841548	0.268688	0.799648	0.450756	0.251142	0.475969	0.368471	0.0275822	0.0702181	0.0261148	0.838515	0.0779469	0.789339	0.538462	0.0875623	0.344188	0.21072	0.0157416	0.104396	0.0165164	0.874841	0.103361	0.748586	0.571429	0.078159	0.325503	0.224795	3.61566	4.61721	2.74962	5.89234	7.30174	3.57709	5.84263	5.24517	5.82
543	CUGUGCCUUGGAAUACUAGU	CTGTGCCTTGGAATACTAGTNGG	6ea984921decf8544b6495a14233d823	6ea984	g6EA984	+	8044	8063	8060	Env,gp41	0.0328206	0.0909227	0.0805303	0.641176	0.0857238	0.0242634	0.144711	0.37678	0.21518	0.175164	0.000979248	0.0200037	0.0111663	0.6884	0.0177411	0.00182266	0.0434193	0.276525	0.19356	0.126894	0.000410619	0.0230769	0.0216763	0.666589	0.0379527	0.00114603	0.0413793	0.262461	0.106453	0.12548	5.54283	6.31288	4.13572	5.65111	7.2825	5.22913	4.60344	5.72672	4.80512
544	UUCUCUUUCCCACUCCAUCC	TTCTCTTTCCCACTCCATCCNGG	208d1582e1cdb5a201d5dcbe084ca9bf	208d15	g208D15	-	8107	8126	8109	Env,gp41	0.0497741	0.0159367	0.0163656	0.360384	0.0805445	0.561166	0.16641	0.0653865	0.149633	0.120961	0	0	0.00161947	0.355878	0.0471311	0.567338	0.0579196	0.00265487	0.0961108	0.0906845	0	0	0.0042368	0.364303	0.070107	0.567739	0.0596659	0.00188679	0.0727391	0.100303	4.71768	4.55014	3.55409	4.50649	7.6548	4.7944	5.11901	5.46881	6.73076
545	UAUACCAGACAAUAAUAGUC	TATACCAGACAATAATAGTCNGG	a336fe0eab9b849dcaf97a10055a08af	a336fe	gA336FE	-	7849	7868	7851	Env,gp41	0.115885	0.115873	0.0966978	0.284391	0.0744365	0.0924076	0.08228	0.0317193	0.102992	0.108992	0	0.0134062	0.0169471	0.211153	0.00300659	0.0223015	0.00683761	0.00403045	0.0220267	0.0327782	0	0.014652	0.0090134	0.255102	0.00137816	0.0136095	0.00566572	0.00297619	0.0247986	0.0366148	3.13572	3.69776	1.10515	2.70358	5.2419	4.73626	3.37896	3.10216	2.91166
546	GCAAUUAUGUAAACUCCUUA	GCAATTATGTAAACTCCTTANGG	af9fcaab791a8530cd0668bdfe10b570	af9fca	gAF9FCA	+	3380	3399	3396	Pol,RT	0.192477	0.182189	0.169395	0.679113	0.375812	0.128101	0.668019	0.555876	0.462018	0.378693	0.0277898	0.0326635	0.0412811	0.645304	0.166012	0.112323	0.589808	0.484573	0.320112	0.224868	0.0274007	0.0314115	0.037311	0.631038	0.151244	0.089527	0.578611	0.463253	0.305704	0.212618	4.39499	4.90101	3.54197	3.92869	6.87409	5.56823	4.60913	4.92706	4.87446
547	CAGUAACAGUACUAGAUGUG	CAGTAACAGTACTAGATGTGNGG	79157801e3000d94701cbcc68bf2cc30	791578	g791578	+	2863	2882	2879	Pol,RT	0.716935	0.855361	0.807297	0.166197	0.381692	0.115173	0.448213	0.739517	0.448962	0.4702	0.722249	0.835582	0.747785	0.059966	0.16791	0.075602	0.138565	0.789301	0.253943	0.330059	0.646271	0.847828	0.73255	0.0213878	0.159217	0.0465038	0.136793	0.785593	0.235759	0.313912	2.83226	1.90985	1.86163	1.91506	3.24453	1.80822	2.27047	2.27274	3.41048
548	CCAGAAGAGAGCUUCAGGUU	CCAGAAGAGAGCTTCAGGTTNGG	d143be50c3628040639a0e8a761b1e43	d143be	gD143BE	+	2164	2183	2180	Gag,p6,Pol	0.00491528	0.00460623	0.00256768	0.709718	0.192254	0.119124	0.0653724	0.0502906	0.299539	0.212524	0.00224843	0.000895656	0	0.686378	0.0146361	0.00365162	0	0	0.3066	0.121126	0.00595238	0.00120773	0	0.67751	0.00704282	0.00173762	0	0.00141066	0.295797	0.115658	10.5882	11.4008	11.1059	9.90681	10.9528	6.6945	10.2457	6.07153	14.6594
549	UGAUGUAAAACAAUUAACAG	TGATGTAAAACAATTAACAGNGG	c6103bcca135b3a2ed9befaa41a7e9da	c6103b	gC6103B	+	3638	3657	3654	Pol,RT	0.141216	0.557413	0.0876357	0.238686	0.381587	0.292365	0.327103	0.280648	0.445581	0.334372	0.0120792	0.529998	0.0175099	0.232706	0.40626	0.283525	0.156926	0.143954	0.42604	0.31949	0.0126728	0.503585	0.0367929	0.271638	0.271738	0.393842	0.171665	0.124044	0.348162	0.255736	6.69848	3.36294	2.39209	5.90505	6.85058	4.21568	4.68368	3.34954	5.84321
550	ACAGGCUUGUGUUAUGGCUG	ACAGGCTTGTGTTATGGCTGNGG	c3332eb537a1e703f2d0f89cec316544	c3332e	gC3332E	-	6820	6839	6822	Env,gp120	0.0828992	0.266565	0.156051	0.29401	0.534683	0.108427	0.168882	0.0654799	0.393008	0.372487	0	0.0461251	0.0509482	0.115951	0.537263	0.00457411	0	0	0.265718	0.30015	0.000136627	0.0792771	0.166712	0.14259	0.535539	0.00858642	0	0	0.419068	0.332567	5.04396	3.06877	1.81271	3.18035	6.18108	4.90921	3.30362	4.54546	0.974457
551	AACAGAAAUUUGUAAAGAGA	AACAGAAATTTGTAAAGAGANGG	c66dc79286a845a69baa275d18881eee	c66dc7	gC66DC7	+	2651	2670	2667	Pol,RT	0.567542	0.151639	0.206136	0.0960742	0.164685	0.151182	0.0859906	0.169513	0.123867	0.176208	0.515519	0.011555	0.0735509	0.00207831	0.0156085	0.0232219	0.0129731	0.0240786	0.0320055	0.048296	0.513734	0.0105851	0.0810667	0.00167615	0.0151109	0.0499478	0.0133199	0.0270849	0.0311296	0.0493853	3.71982	3.48585	3.2911	3.79901	4.41735	3.72653	4.79644	3.9218	4.56574
552	GCUUCCCUCAAAUCACUCUU	GCTTCCCTCAAATCACTCTTNGG	ec6ef3d33c010ee62c61564c4917c925	ec6ef3	gEC6EF3	+	2248	2267	2264	Gag,p6,Pol,PR	0.820575	0.852085	0.8339	0.646318	0.749148	0.702738	0.806789	0.618556	0.732007	0.74852	0.910813	0.884267	0.928897	0.690009	0.797763	0.635885	0.767939	0.433499	0.795743	0.789329	0.919753	0.885279	0.9002	0.707388	0.79347	0.676982	0.774194	0.431865	0.798959	0.788455	3.07591	1.85523	1.85818	2.22843	4.48225	2.99373	3.86818	3.10104	3.64266
553	CACUUUUUAAAAGAAAAGGG	CACTTTTTAAAAGAAAAGGGNGG	4e0467400a8ce74fe0cc113886e26987	4e0467	g4E0467	+	9061	9080	9077	Nef	0.434045	0.497034	0.509193	0.479849	0.430593	0.52108	0.484615	0.420128	0.507932	0.460033	0.292148	0.310473	0.345725	0.298719	0.412188	0.38641	0.32801	0.266713	0.408614	0.369129	0.43514	0.467383	0.4148	0.497322	0.605599	0.390569	0.448919	0.367615	0.415786	0.516357	2.93211	2.67091	2.10119	2.67688	3.22541	3.75671	1.82315	2.86459	2.1971
554	AGAAAUAUGUUGACUCAGCU	AGAAATATGTTGACTCAGCTNGG	8a24e3fc18e30151e46eb04b7398a1c7	8a24e3	g8A24E3	+	2511	2530	2527	Pol,PR	0.4583	0.33789	0.392874	0.252091	0.699193	0.16614	0.377672	0.369692	0.310819	0.502196	0.247086	0.0262443	0.208817	0.00802752	0.669206	0.000594182	0.0820979	0.0302233	0.0694202	0.358174	0.235384	0.0254705	0.192232	0.00665597	0.674898	0.000686185	0.0808426	0.029872	0.0692096	0.358245	2.91057	3.95386	2.76812	2.67461	5.4574	3.47123	4.0479	4.261	3.22089
555	CCUAAAGGAUCAACAGCUCC	CCTAAAGGATCAACAGCTCCNGG	90df1dbae7e01a9c73934c383f52391a	90df1d	g90DF1D	+	7982	8001	7998	Env,gp41	0.0540279	0.209429	0.237296	0.503505	0.225133	0.234462	0.192809	0.227422	0.252757	0.252717	0	0.0231959	0.0508985	0.401228	0.00969728	0.0157185	0.00811908	0.0204194	0.0651992	0.068066	0.000188075	0.0200573	0.0333365	0.490093	0.00856721	0.0382728	0.00688073	0.0148094	0.0611238	0.0761977	2.54581	3.81657	1.03254	2.19478	4.27587	2.72742	2.96504	3.85192	2.43798
556	CCCCACCAGCAGAGAGCUUC	CCCCACCAGCAGAGAGCTTCNGG	59646af39e0378379f84cb681f42a9a0	59646a	g59646A	+	2159	2178	2175	Gag,p6,Pol	0.0114143	0.183664	0.0787909	0.661261	0.729545	0.835105	0.56069	0.410793	0.505915	0.538854	0	0.0315301	0.0207716	0.591748	0.68044	0.820369	0.538991	0.207592	0.341411	0.46268	0	0.0306563	0.0271541	0.635986	0.6673	0.785658	0.55	0.217802	0.319185	0.459846	8.46596	9.40763	8.90913	8.3121	10.0447	4.81007	7.20786	4.7047	10.5234
557	CCAUUUAAAAAUCUGAAAAC	CCATTTAAAAATCTGAAAACNGG	8f4ac38acd25a028fd076feb87ba574f	8f4ac3	g8F4AC3	+	3582	3601	3598	Pol,RT	0.524409	0.652533	0.380958	0.5522	0.664782	0.30038	0.43537	0.272873	0.619322	0.57998	0.514259	0.697819	0.415123	0.532563	0.704757	0.178834	0.280848	0.0868278	0.600159	0.588009	0.353278	0.504406	0.219213	0.217975	0.483589	0.0905093	0.255763	0.072975	0.451187	0.385059	2.95044	3.31841	2.72942	1.57274	4.23863	2.44637	1.59283	3.1342	2.03664
558	AAGGAAAAAUUUCAAAAAUU	AAGGAAAAATTTCAAAAATTNGG	ac3774596a6110d111d19caf35016aef	ac3774	gAC3774	+	2680	2699	2696	Pol,RT	0.646068	0.787234	0.807613	0.696818	0.714899	0.38316	0.685979	0.738724	0.698948	0.714517	0.8062	0.790028	0.791879	0.747235	0.832696	0.28996	0.657611	0.757791	0.745618	0.785515	0.807903	0.744135	0.780727	0.709333	0.798743	0.285961	0.662453	0.752557	0.720598	0.757633	1.95453	1.84164	1.3328	1.71618	2.00506	1.91462	1.58614	1.69017	1.97553
559	ACCAUGUUAAAUACAGUGGG	ACCATGTTAAATACAGTGGGNGG	477a24b18eb40e03946f4ce82847b864	477a24	g477A24	+	1345	1364	1361	Gag,p24	0.22516	0.219861	0.169111	0.616858	0.763626	0.606793	0.776033	0.424881	0.531538	0.571091	0.000543109	0.00254165	0.00258371	0.813698	0.837915	0.75186	0.85893	0.468381	0.604032	0.597423	0.00067948	0.00262369	0.00946653	0.824723	0.876539	0.741526	0.812529	0.479246	0.601397	0.617148	2.7303	2.03496	2.2064	2.58952	4.726	2.65452	2.63961	2.70301	2.59127
560	GAUGUUCAUCAAAUAUUACA	GATGTTCATCAAATATTACANGG	0b73c0879d9f36489fdaffbb2ef3793c	0b73c0	g0B73C0	+	7555	7574	7571	Env,gp120	0.0206545	0.032763	0.0721496	0.574887	0.107821	0.319919	0.136509	0.0996172	0.243014	0.169399	0.000446628	0.0104263	0.00616251	0.582865	0.00458459	0.305675	0	0.0224383	0.189815	0.102585	0.000389712	0.00870647	0.0037037	0.691496	0.00267237	0.312405	0.0202703	0.0188679	0.178532	0.11345	5.66853	5.415	2.41613	3.99283	8.08256	6.00078	5.69014	6.03877	3.10187
561	UUCUUUUUUAUGGCAAAUAC	TTCTTTTTTATGGCAAATACNGG	62af44cdfd19e64482f797dd3821f95c	62af44	g62AF44	-	2727	2746	2729	Pol,RT	0.498637	0.442065	0.358045	0.528907	0.663177	0.19419	0.49455	0.269529	0.370783	0.528526	0.735734	0.526648	0.346818	0.706629	0.568486	0.024956	0.649896	0.169525	0.315365	0.510088	0.735186	0.544184	0.331903	0.716715	0.547692	0.0204138	0.658431	0.170202	0.305624	0.500412	3.38345	2.5654	1.64726	2.33855	4.66734	2.58195	3.10014	3.3718	2.77482
562	AGUGAUCUGAGGGAAGCUAA	AGTGATCTGAGGGAAGCTAANGG	e8eca6fe448e7d54323e06997743d6d0	e8eca6	gE8ECA6	-	2245	2264	2247	Gag,p6,Pol,PR	0.33804	0.476322	0.286287	0.318367	0.341578	0.409707	0.495072	0.449435	0.404441	0.357523	0.223173	0.296702	0.21519	0.251724	0.0156685	0.317143	0.465532	0.201298	0.23884	0.139419	0.28229	0.303876	0.274291	0.33529	0.013016	0.346592	0.452381	0.201344	0.241481	0.159001	2.95099	2.35372	2.07139	1.7125	3.25518	3.50292	2.35053	3.3257	2.93539
563	AGAAAUCUGUUGACUCAGCU	AGAAATCTGTTGACTCAGCTNGG	df839b84d6741d7569dcfdfcfd9db942	df839b	gDF839B	+	2511	2530	2527	Pol,PR	0.351492	0.255047	0.297062	0.54321	0.618769	0.299865	0.35259	0.278256	0.459032	0.492271	0.234384	0.0250445	0.179785	0.345173	0.622228	0.0237391	0.115244	0.021891	0.313472	0.398438	0.223976	0.0245843	0.1652	0.316531	0.60501	0.0201266	0.113904	0.0221674	0.313169	0.38475	2.91057	3.95386	2.76812	2.67461	5.4574	3.47123	4.0479	4.261	3.22089
564	GAAUAGGAGCUGUGUUCCUU	GAATAGGAGCTGTGTTCCTTNGG	df324d7b8fcfce66a5a06d0be97fca29	df324d	gDF324D	+	7765	7784	7781	Env,gp41	0.31848	0.135319	0.174828	0.429535	0.587953	0.360791	0.324103	0.114885	0.373192	0.42589	0.00239633	0.00392666	0.0200643	0.275753	0.4849	0.129387	0.139434	0	0.214067	0.28776	0.000801466	0.00252207	0.0144293	0.284686	0.519791	0.122985	0.120996	0	0.352985	0.318078	2.95382	3.09711	0.978957	2.6536	4.20419	1.76008	3.9049	2.52738	3.33869
565	AAAUGAAUUUGCCAGGAAGA	AAATGAATTTGCCAGGAAGANGG	4b10cc3d04a8c1f6a8b37c85b67f32bb	4b10cc	g4B10CC	+	2356	2375	2372	Pol,PR	0.435009	0.459204	0.404605	0.606473	0.454516	0.52034	0.370382	0.450111	0.427442	0.465479	0.0702207	0.372597	0.0496976	0.548468	0.380032	0.545589	0.0561753	0.301217	0.247436	0.335228	0.0685257	0.370871	0.0474754	0.563267	0.37305	0.559138	0.0550101	0.302189	0.24417	0.333387	1.52127	2.03329	1.3402	1.60438	2.87586	1.35461	2.60902	2.64297	1.65139
566	UCCAUGCUAUUUGUUCCUGA	TCCATGCTATTTGTTCCTGANGG	f72fc16c2e5e5d7da10abf1c43fa2727	f72fc1	gF72FC1	-	1518	1537	1520	Gag,p24	0.316013	0.296699	0.301725	0.638508	0.767793	0.680546	0.392281	0.176614	0.570695	0.592211	0.0185191	0.0242236	0.0375279	0.760875	0.731954	0.774054	0.176833	0.0315989	0.481952	0.511946	0.0186073	0.0232049	0.0543608	0.778955	0.690048	0.810365	0.141026	0.0287611	0.538341	0.502578	4.78542	3.61425	2.14746	2.56487	5.18162	3.02544	3.32095	2.83444	4.22093
567	AGUACAGUACAAUGUACACA	AGTACAGTACAATGTACACANGG	c11f34e378ff3687b75f15635a5d189e	c11f34	gC11F34	+	6951	6970	6967	Env,gp120	0.0896351	0.155033	0.142145	0.426842	0.371742	0.326446	0.405778	0.754789	0.335532	0.33608	0.00417307	0.0181243	0.0142387	0.130423	0.0922751	0.0880648	0.0562373	0.787355	0.113568	0.112273	0.00381906	0.0066357	0.0245633	0.0933398	0.0998312	0.122986	0.089384	0.808892	0.0798041	0.110167	3.57986	2.80722	2.13812	3.79202	4.84413	4.8567	3.04978	3.26696	4.18959
568	UCCCCCCACUGUGUUUAGCA	TCCCCCCACTGTGTTTAGCANGG	f3fff42e36b9af827776d60d1b08d931	f3fff4	gF3FFF4	-	1349	1368	1351	Gag,p24	0.012358	0.0219349	0.0874455	0.881985	0.578635	0.872339	0.70721	0.699779	0.702998	0.518639	0.00511509	0.00926283	0.0394128	0.90601	0.620022	0.899996	0.810877	0.743004	0.652031	0.53277	0.00242522	0.00984252	0.0443654	0.904868	0.626914	0.893283	0.741201	0.739773	0.675797	0.537904	3.98237	3.19281	2.03375	2.913	5.49464	2.97369	3.22239	2.26857	3.95972
569	GGCCAGAUGAGAGAACCAAG	GGCCAGATGAGAGAACCAAGNGG	7f84128a210f504a9ec6811a93f296b7	7f8412	g7F8412	+	1465	1484	1481	Gag,p24	0.584878	0.73669	0.786993	0.83828	0.751289	0.78979	0.30428	0.440912	0.710768	0.735486	0.552187	0.828435	0.757737	0.846514	0.73528	0.777805	0.0326011	0.479829	0.684417	0.728636	0.601256	0.832186	0.795559	0.866853	0.755963	0.766629	0.0396341	0.459971	0.697982	0.747684	1.87494	1.78178	1.54492	1.33262	2.84523	1.7808	3.31335	1.43912	3.40147
570	GGGUUUUCCAGUCAGACCUC	GGGTTTTCCAGTCAGACCTCNGG	899604fc821c5bab302a958e6c2000dd	899604	g899604	+	8994	9013	9010	Nef	0.041538	0.0699193	0.0301622	0.703906	0.445856	0.579755	0.39519	0.137865	0.351178	0.363509	0.00390636	0.0163137	0.00469167	0.718431	0.574289	0.577402	0.424163	0.0122617	0.356432	0.411206	0.00170068	0.0166334	0.00487315	0.692214	0.6024	0.586384	0.544304	0.0111524	0.366321	0.42297	6.52632	3.86161	2.92223	4.87418	6.38683	5.41345	3.42683	3.80525	3.60665
571	ACCUAGAACUUUGAAUGCAU	ACCTAGAACTTTGAATGCATNGG	77e215798335a705d785bc452c93acee	77e215	g77E215	+	1233	1252	1249	Gag,p24	0.816733	0.657456	0.626344	0.80991	0.743791	0.659388	0.480071	0.731073	0.756297	0.73376	0.819966	0.845166	0.744876	0.87306	0.63825	0.710357	0.499719	0.780798	0.787405	0.726046	0.831832	0.848962	0.770653	0.895457	0.587724	0.723306	0.517544	0.747619	0.793247	0.708285	3.28558	2.80694	2.76684	3.43873	4.85978	2.52388	3.91947	2.88867	2.58438
572	GGAGUGUUAUAUGGAUUUUC	GGAGTGTTATATGGATTTTCNGG	7e864fa01780f830136c9587774323ed	7e864f	g7E864F	-	2706	2725	2708	Pol,RT	0.688818	0.649572	0.640293	0.662228	0.871177	0.668226	0.651958	0.680267	0.690173	0.761535	0.862949	0.831881	0.820571	0.826883	0.894157	0.837992	0.850136	0.862095	0.801073	0.859342	0.857916	0.833552	0.807432	0.827086	0.882868	0.787527	0.851306	0.859427	0.797581	0.850799	2.73875	3.16872	2.23416	2.52846	3.83289	2.35826	2.12501	2.26187	3.21396
573	CGAAAUAUGUUGACUCAGAU	CGAAATATGTTGACTCAGATNGG	5a7f18c7148d81fd24400c672f41918b	5a7f18	g5A7F18	+	2511	2530	2527	Pol,PR	0.703978	0.84617	0.496445	0.271314	0.171437	0.361012	0.664199	0.824164	0.348871	0.353548	0.662077	0.86469	0.391374	0.0202269	0.0250628	0.0217802	0.598344	0.844483	0.193869	0.219188	0.66416	0.866189	0.383399	0.0170288	0.0256671	0.0204558	0.598984	0.840972	0.189364	0.217848	2.91057	3.95386	2.76812	2.67461	5.4574	3.47123	4.0479	4.261	3.22089
574	CAGGCCAGACUAUUAUUGUC	CAGGCCAGACTATTATTGTCNGG	75e34d38a1a52da0c597327732f79351	75e34d	g75E34D	+	7842	7861	7858	Env,gp41	0.637497	0.677257	0.640412	0.679408	0.438003	0.424287	0.649375	0.47733	0.544402	0.530547	0.748369	0.767319	0.703187	0.687652	0.207733	0.218578	0.750156	0.14922	0.454585	0.414429	0.813415	0.769327	0.739474	0.708042	0.236043	0.216074	0.756098	0.114775	0.379197	0.428163	2.44818	1.2381	0.6129	2.1301	2.68421	1.47	2.59975	1.31451	1.78727
575	GCUUAGGCAUCUCCUAUGGC	GCTTAGGCATCTCCTATGGCNGG	5fe857b9838627495bf2c0768539d53f	5fe857	g5FE857	+	5955	5974	5971	Tat1,Rev1	0.36717	0.920469	0.867905	0.818668	0.296467	0.902126	0.877689	0.869345	0.685335	0.555828	0.308031	0.920524	0.852226	0.847923	0.0530399	0.873684	0.885126	0.859383	0.629563	0.434386	0.485761	0.917636	0.792417	0.826172	0.0120988	0.941379	0.92517	0.929577	0.645536	0.42268	2.72183	0.517847	0.92477	2.64887	3.35146	2.51648	1.27647	1.62217	2.15788
576	AAAGUAUACAUAUAGGACCA	AAAGTATACATATAGGACCANGG	065fb444cc030b4c8f7c1baa145b126a	065fb4	g065FB4	+	7975	7994	7991	Env,gp41	0.0530195	0.352	0.330344	0.363403	0.0743065	0.371444	0.247184	0.146563	0.36507	0.197686	0.0213257	0.0943103	0.119735	0.279431	0.00101194	0.23042	0.0739048	0.015873	0.256193	0.0882526	0.0101629	0.0868229	0.154106	0.352181	0.00592795	0.215021	0.123246	0.0130719	0.242397	0.100034	2.30137	3.65412	2.78135	1.85127	3.78108	2.84583	3.0375	3.49058	2.44431
577	ACUAUUUCUUUUGCUACUAC	ACTATTTCTTTTGCTACTACNGG	fb15a7d72785a35de6500bac9d29bd54	fb15a7	gFB15A7	-	4320	4339	4322	Pol,IN	0.303431	0.247015	0.254732	0.482394	0.230041	0.380431	0.197875	0.311272	0.256798	0.278615	0.143855	0.084345	0.0919588	0.37733	0.0938406	0.112509	0.140161	0.149277	0.127816	0.136625	0.148441	0.072759	0.0600677	0.255265	0.0440923	0.0769369	0.149628	0.138268	0.102293	0.0907706	3.00427	1.72755	1.91352	1.60807	3.30792	2.16422	1.6258	2.30186	1.97026
578	GGAGAAAAUUAGUAGAUUUC	GGAGAAAATTAGTAGATTTCNGG	915853e8e6f3b9462f6b1e8b2fd3261b	915853	g915853	+	2761	2780	2777	Pol,RT	0.53506	0.861072	0.6858	0.831474	0.857413	0.329528	0.368417	0.676512	0.839793	0.792683	0.500362	0.876423	0.807515	0.84164	0.862083	0.300279	0.335222	0.751421	0.840159	0.810356	0.503213	0.863914	0.78048	0.79936	0.856065	0.225711	0.32852	0.766667	0.80437	0.793887	3.67836	2.54153	2.02251	3.06426	4.50474	2.35521	2.93163	3.27256	3.01692
579	UCAGUAACAGUACUAGAUGU	TCAGTAACAGTACTAGATGTNGG	a3e3038d6c3fc1b1b80569d458a35632	a3e303	gA3E303	+	2862	2881	2878	Pol,RT	0.867899	0.893935	0.864355	0.619667	0.50821	0.6389	0.610324	0.832434	0.574302	0.632904	0.93386	0.936981	0.927436	0.74026	0.316007	0.760825	0.691961	0.914588	0.520649	0.573359	0.930861	0.935728	0.916734	0.745414	0.306797	0.78129	0.679414	0.914619	0.514249	0.568174	2.89686	2.0885	1.9302	1.98235	3.34794	1.86626	2.33338	2.35217	3.49166
580	UCAACUUUACACAUGGCUUU	TCAACTTTACACATGGCTTTNGG	92c8897ef4ebd1313b9e5fdbef124777	92c889	g92C889	-	6572	6591	6574	Env,gp120	0.00630303	0.528019	0.135228	0.0989446	0.099121	0.137245	0.172936	0.227694	0.203945	0.149291	0.00501473	0.47948	0.117212	0.123741	0.0932769	0.0535722	0.126827	0.0619555	0.195481	0.132861	0.0149274	0.655214	0.294412	0.333613	0.305943	0.028843	0.193139	0.11928	0.224157	0.294929	3.17744	3.08502	2.19975	2.09859	5.4322	2.14624	4.61563	3.50156	2.09989
581	AUGUUUUCAGCAUUAUCAGA	ATGTTTTCAGCATTATCAGANGG	0a7b9be0b5614ec4efb392b3f4fc3d8d	0a7b9b	g0A7B9B	+	1300	1319	1316	Gag,p24	0.662922	0.89654	0.805193	0.753523	0.738638	0.638288	0.84054	0.810465	0.753368	0.758225	0.674521	0.94739	0.875269	0.765879	0.832913	0.662613	0.845571	0.847189	0.778994	0.820345	0.569251	0.949047	0.899394	0.688724	0.795574	0.466719	0.828178	0.842707	0.744618	0.781549	3.37466	3.49645	2.05836	3.11089	3.26492	4.0896	3.53994	2.15806	3.26007
582	ACACCAUGCUAAACACAGUG	ACACCATGCTAAACACAGTGNGG	1ef1cdd84904420bc65c04ebbc6f4ac1	1ef1cd	g1EF1CD	+	1343	1362	1359	Gag,p24	0.097036	0.123747	0.0970465	0.831318	0.537846	0.821364	0.666086	0.612704	0.602041	0.491084	0.000574878	0.000860338	0.0111502	0.876588	0.70341	0.855184	0.850254	0.638825	0.661631	0.559493	0.000517384	0.00114068	0.0275223	0.867027	0.703269	0.829803	0.781496	0.628009	0.645124	0.556697	2.35652	1.93414	2.0185	2.20837	3.60548	2.06948	1.92241	1.79342	2.1883
583	UACAGUUUCAAUAGGACUAA	TACAGTTTCAATAGGACTAANGG	b0394f3d0717973945e0f53e03942ace	b0394f	gB0394F	-	2554	2573	2556	Pol,RT	0.50556	0.69455	0.47901	0.824285	0.305263	0.199687	0.728822	0.699523	0.741256	0.488629	0.657841	0.648334	0.4177	0.818959	0.283635	0.118019	0.708333	0.694816	0.728158	0.472251	0.573483	0.553682	0.322335	0.801862	0.0734165	0.0837582	0.702703	0.639175	0.608322	0.335018	3.41265	3.91252	2.37622	3.24645	3.24904	2.86527	2.40812	1.65037	3.03582
584	UACAAUGUACACAUGGAAUU	TACAATGTACACATGGAATTNGG	61bc390b9760c3c60a2ca2e1a1935667	61bc39	g61BC39	+	6958	6977	6974	Env,gp120	0.222223	0.0644292	0.0647645	0.612103	0.225073	0.210754	0.2426	0.267742	0.234959	0.245551	0.020941	0.0120224	0.0151391	0.558462	0.0223023	0.147682	0.154882	0.0645471	0.141106	0.103696	0.0201862	0.00535812	0.0141557	0.579716	0.0589699	0.155198	0.0857143	0.0733945	0.0709277	0.115802	3.99102	2.96938	2.2242	4.07362	4.68249	4.10534	3.68398	4.09737	3.49531
585	AUAAACAUGUGGCAGGAGGU	ATAAACATGTGGCAGGAGGTNGG	fded7f26cd5e115e1b9b171c667f9f0f	fded7f	gFDED7F	+	7494	7513	7510	Env,gp120	0.117684	0.254875	0.105553	0.466075	0.55035	0.237025	0.237763	0.137649	0.426419	0.406969	0.0544543	0.250666	0.0425765	0.467942	0.493026	0.205418	0.24358	0.0116279	0.402929	0.361391	0.0615084	0.271733	0.0393735	0.611094	0.511273	0.231226	0.325131	0.00478469	0.529234	0.402533	3.38389	3.89481	2.68021	2.41922	5.20578	2.7035	3.64413	2.65226	2.9587
586	GUGGGUCACAGUCUAUUAUG	GTGGGTCACAGTCTATTATGNGG	764399f02d4628df9fafd589a1e2dffd	764399	g764399	+	6326	6345	6342	Env,gp120	0.491236	0.357274	0.313018	0.83812	0.771005	0.576303	0.688337	0.814398	0.660778	0.670422	0.056839	0.106957	0.0983177	0.828471	0.761085	0.690631	0.599822	0.797077	0.593453	0.595144	0.0867183	0.0919797	0.0884768	0.83864	0.831159	0.657699	0.439643	0.841386	0.58595	0.627871	3.15002	3.37142	2.60591	2.39737	4.12407	3.20099	2.91644	2.28476	3.25924
587	AGCAGUUGAGUUGAUACUAC	AGCAGTTGAGTTGATACTACNGG	48b65bdaa8a9f689961c103ee640abed	48b65b	g48B65B	-	6984	7003	6986	Env,gp120	0.358364	0.736882	0.71971	0.557398	0.304876	0.207939	0.287865	0.263501	0.429798	0.42227	0.0610643	0.709704	0.687088	0.482184	0.113003	0.04383	0.0494895	0.0597443	0.26832	0.271009	0.0530783	0.715899	0.638538	0.521062	0.108767	0.0772368	0.136356	0.0300609	0.260576	0.268122	4.53989	4.31175	2.69435	4.48072	5.1002	4.08274	5.67169	5.07647	4.61658
588	AGAACCCCCAUUCCUUUGGA	AGAACCCCCATTCCTTTGGANGG	1f1d4305c8ad9830b9c987cadf6e411c	1f1d43	g1F1D43	+	3218	3237	3234	Pol,RT	0.714687	0.525445	0.544846	0.692043	0.604254	0.532893	0.756446	0.652612	0.608576	0.61017	0.716747	0.103582	0.200596	0.664581	0.680161	0.153833	0.766012	0.542498	0.418482	0.539868	0.72599	0.104886	0.197727	0.676946	0.657949	0.147408	0.762683	0.543309	0.414358	0.53074	2.29627	1.55274	0.968121	1.58751	2.89755	2.02215	2.06513	1.86588	1.97451
589	GUUGCCAAAGAGUGAUUUGA	GTTGCCAAAGAGTGATTTGANGG	9a8671ed8a90a8253323ebad456b9557	9a8671	g9A8671	-	2255	2274	2257	Gag,p6,Pol,PR	0.982394	0.960695	0.928041	0.821746	0.84301	0.903825	0.918192	0.891375	0.866754	0.872393	0.99421	0.990798	0.930386	0.982293	0.985759	0.959878	0.963534	0.948211	0.956897	0.975058	0.993201	0.990463	0.957065	0.984443	0.984419	0.974933	0.941953	0.922719	0.961415	0.976896	0.8972	1.62501	0.580876	0.798748	1.81546	1.52422	1.00294	1.76515	1.49212
590	AAAGGCUUAGGCAUCUCCUA	AAAGGCTTAGGCATCTCCTANGG	fbb017e9f2f4768f09cb0ee2c5190cd7	fbb017	gFBB017	+	5951	5970	5967	Tat1,Rev1	0.611189	0.459457	0.450966	0.704376	0.0776764	0.560911	0.402417	0.834741	0.530654	0.345209	0.54358	0.64766	0.462942	0.706495	0.0142467	0.534842	0.599334	0.872498	0.502068	0.327553	0.580511	0.625	0.497517	0.589457	0.0030058	0.594848	0.673954	0.838025	0.47938	0.31006	0.789976	0.518226	1.4334	0.819332	1.84657	1.73048	1.17651	1.39167	0.0350276
591	AGUAACAGUACUAGAUGUGG	AGTAACAGTACTAGATGTGGNGG	cba6ca0fdaac84064ce7f0d18ab7635e	cba6ca	gCBA6CA	+	2864	2883	2880	Pol,RT	0.239561	0.78576	0.766261	0.104931	0.389748	0.131467	0.505195	0.524242	0.408476	0.418416	0.0404843	0.782632	0.783215	0.0580367	0.193592	0.0627359	0.515849	0.353598	0.322566	0.293949	0.0399325	0.80042	0.770112	0.0457026	0.191016	0.05368	0.506848	0.361707	0.308477	0.289929	2.9493	2.05393	1.72072	2.00509	3.31448	1.86529	2.32958	2.31429	3.46217
592	AGCAUUCCAAGGCACAGCAG	AGCATTCCAAGGCACAGCAGNGG	11980641b49bf906cd1f66de0801c421	119806	g119806	-	8041	8060	8043	Env,gp41	0.227997	0.0931783	0.100026	0.476273	0.151812	0.110374	0.0951644	0.0500283	0.141062	0.178027	0.00438732	0.00159223	0.000220148	0.441679	0.0235604	0.00314319	0.0077821	0.00325862	0.0559343	0.0707323	0.00240196	0.00140056	0.000284489	0.469452	0.0425965	0.00629171	0.00662252	0.00275135	0.0499856	0.082304	4.43095	7.93855	4.46633	6.32652	8.39715	5.40824	6.29452	4.99703	5.34386
593	UUUAAGAGCAUUAGGACCAG	TTTAAGAGCATTAGGACCAGNGG	e8b5903281b81443e852e45fe4234f2a	e8b590	gE8B590	+	1788	1807	1804	Gag,p24	0.113988	0.661254	0.375506	0.148393	0.631731	0.423126	0.434122	0.225136	0.487084	0.481844	0.0012384	0.592399	0.187288	0.0130785	0.586769	0.149443	0.39951	0.104307	0.403672	0.392394	0.00148462	0.555614	0.173083	0.012275	0.514432	0.121714	0.432156	0.0941622	0.381478	0.351021	3.4338	4.26125	2.65746	3.6321	6.02263	3.69972	3.95296	4.12865	4.44889
594	CCUAUAGUGCAAAAUGCACA	CCTATAGTGCAAAATGCACANGG	1fc5b31e18a3ec8373365d73a2802836	1fc5b3	g1FC5B3	+	1186	1205	1202	Gag,p17,p24	0.904851	0.517299	0.712557	0.0173946	0.017501	0.017084	0.0171598	0.525395	0.219359	0.218135	0.909929	0.534193	0.626842	0.00792159	0.00348177	0.00842919	0.00386598	0.640229	0.183842	0.204681	0.903084	0.551239	0.779339	0.00383968	0.00287086	0.026455	0.00394477	0.631474	0.212821	0.223436	6.2521	3.68784	3.2194	5.70456	5.60586	3.12406	4.52909	3.97148	5.96009
595	UCUGUUGCAACUCACAGUCU	TCTGTTGCAACTCACAGTCTNGG	ef4ffa5b8c881daca4db1263edc7c373	ef4ffa	gEF4FFA	+	7916	7935	7932	Env,gp41	0.841854	0.199851	0.225183	0.777118	0.322072	0.865027	0.479875	0.782243	0.476355	0.437622	0.931471	0.10859	0.180013	0.820861	0.295883	0.870258	0.047619	0.731532	0.420676	0.413326	0.953297	0.0995475	0.143967	0.827754	0.373886	0.863886	0.0395604	0.726917	0.353806	0.440098	0.677018	2.55198	0.509601	1.0792	2.59993	1.10225	1.2356	1.92243	1.03586
596	GGUGAUCCUUUCCAUCCUUG	GGTGATCCTTTCCATCCTTGNGG	7dc454070383b7dfb5b8951c36d65071	7dc454	g7DC454	-	3000	3019	3002	Pol,RT	0.419925	0.44568	0.452944	0.456526	0.474958	0.758508	0.797238	0.449707	0.487432	0.47497	0.0622589	0.0732515	0.0946034	0.110306	0.137454	0.63722	0.734467	0.0790724	0.159796	0.137452	0.0614453	0.0671393	0.0921199	0.112611	0.13456	0.66569	0.724481	0.0779754	0.167772	0.137073	2.65478	1.93257	2.47437	1.11484	1.874	2.43031	2.45178	1.51038	1.03967
597	CAAAUACCUAUAGAAAUUUG	CAAATACCTATAGAAATTTGNGG	74f638dc78548981eb9e87283931ee0f	74f638	g74F638	+	2433	2452	2449	Pol,PR	0.494599	0.467048	0.463939	0.221191	0.719722	0.238905	0.252136	0.394236	0.378988	0.536496	0.150165	0.18152	0.150012	0.0210974	0.71636	0.0410525	0.0656406	0.255368	0.186453	0.405876	0.14807	0.177577	0.145553	0.0176654	0.707495	0.0343258	0.0643569	0.251119	0.184255	0.399849	3.45568	2.83518	2.68543	4.87553	9.53836	6.04031	6.2939	6.85301	7.79235
598	AUUUAAAGUGACACAGAGUG	ATTTAAAGTGACACAGAGTGNGG	37281d31d3107c8a8186a576ec76712f	37281d	g37281D	-	6595	6614	6597	Env,gp120	0.0418721	0.0562063	0.0586686	0.138804	0.676676	0.261771	0.128403	0.144346	0.175851	0.376953	0	0.00138045	0.00218703	0.132506	0.630233	0.250128	0.104522	0	0.135091	0.331077	0.00127041	0.00280326	0.00702144	0.437705	0.767066	0.491725	0.145709	0	0.192892	0.44505	4.64282	5.03865	3.83573	4.98473	5.35256	3.72647	2.97553	5.45295	2.0443
599	CAAUUAUGUAAACUCCUUAG	CAATTATGTAAACTCCTTAGNGG	383d9a0b361b72c91c82732ea332b9ab	383d9a	g383D9A	+	3381	3400	3397	Pol,RT	0.203232	0.196891	0.257406	0.759912	0.379521	0.129408	0.830711	0.414473	0.482892	0.397506	0.00573404	0.010797	0.0355765	0.784508	0.0545301	0.128713	0.838529	0.418621	0.342952	0.187513	0.00553119	0.0101507	0.0318177	0.781913	0.05418	0.108921	0.826658	0.417519	0.320901	0.183707	4.39396	4.91232	3.54215	3.93578	6.88288	5.57266	4.61641	4.93368	4.87446
600	CAACAGCUCCUAGGAAUUUG	CAACAGCTCCTAGGAATTTGNGG	7c1eca6338392c5e42a33224501ab38c	7c1eca	g7C1ECA	+	7992	8011	8008	Env,gp41	0.0627366	0.610397	0.779982	0.384999	0.24428	0.642586	0.208312	0.368888	0.408166	0.367707	0.00473599	0.572901	0.788842	0.320342	0.141851	0.604018	0.207865	0.339969	0.360132	0.299831	0.00949367	0.584822	0.815749	0.377947	0.313331	0.598042	0.216995	0.420827	0.51149	0.409537	2.3775	2.80513	2.0827	2.48998	3.22591	2.40336	1.94399	2.48681	2.43731
601	AGAAAGAACCUCCAUUCCUU	AGAAAGAACCTCCATTCCTTNGG	92f24eecd7d6b945eceb95c02e8e9ce3	92f24e	g92F24E	+	3214	3233	3230	Pol,RT	0.570232	0.383643	0.419378	0.680932	0.281245	0.389775	0.498305	0.630984	0.473808	0.406769	0.629251	0.0296249	0.130686	0.626243	0.0231314	0.0416267	0.300498	0.501375	0.236	0.185372	0.640288	0.0299369	0.13101	0.636035	0.0251098	0.0425351	0.308769	0.502053	0.230381	0.187659	2.40201	1.85886	1.1899	1.9929	3.23276	2.30245	2.28459	2.19786	2.46952
602	GUACAAACAAUGAGACACCA	GTACAAACAATGAGACACCANGG	110e34bc747b69a5be9ef4029ff49067	110e34	g110E34	+	2950	2969	2966	Pol,RT	0.286047	0.444964	0.706375	0.700523	0.512148	0.648103	0.221285	0.623113	0.578716	0.551282	0.309039	0.203165	0.74617	0.72859	0.61105	0.711852	0.0922509	0.633591	0.63538	0.594336	0.162858	0.187992	0.73836	0.722904	0.59191	0.704298	0.0804481	0.633978	0.61576	0.572762	4.4015	2.97029	1.56506	3.15201	4.60488	2.78775	4.44008	3.055	2.9402
603	UUUUUUAACCCUGCGGGAUG	TTTTTTAACCCTGCGGGATGNGG	9383d79805a52db830e8831d5ba61f26	9383d7	g9383D7	-	2835	2854	2837	Pol,RT	0.119539	0.667981	0.183174	0.725855	0.0604563	0.585729	0.630563	0.539059	0.357588	0.273634	0.00501397	0.737581	0.113017	0.704237	0.00152371	0.708721	0.554134	0.434611	0.302657	0.228268	0.00507992	0.744076	0.120274	0.713071	0.00219268	0.753657	0.548825	0.439034	0.301406	0.232158	5.78549	3.36106	3.71579	4.75272	6.75159	3.7125	3.57341	4.83575	6.02721
604	AAGCCACCUGGAUUCCUGAG	AAGCCACCTGGATTCCTGAGNGG	5dc4b780057f731a00d8176968575f4b	5dc4b7	g5DC4B7	+	3769	3788	3785	Pol,RT	0.463207	0.444157	0.425735	0.864242	0.893364	0.774463	0.800927	0.588051	0.732317	0.75023	0.0647885	0.0784317	0.103558	0.897746	0.906522	0.884185	0.877826	0.392359	0.658577	0.664885	0.0728943	0.0798545	0.101266	0.871308	0.934971	0.859136	0.842908	0.366744	0.671656	0.674508	2.32344	3.38725	1.60647	1.59886	4.00965	2.19751	2.25931	3.18799	3.55952
605	UUAGAAUCGCAAAACCAGCC	TTAGAATCGCAAAACCAGCCNGG	ad2a813f7c288304be3d92a0edaa0897	ad2a81	gAD2A81	-	6884	6903	6886	Env,gp120	0.0837612	0.26134	0.258563	0.740844	0.0564653	0.158453	0.189818	0.224691	0.506366	0.234048	0	0.0201128	0.0224761	0.687197	0.00477327	0.0112951	0	0	0.397679	0.129707	0	0.0191255	0.0369897	0.694772	0.00325098	0.00211191	0	0	0.222133	0.113339	3.67466	2.80229	4.06927	3.73981	5.50237	4.30051	3.37972	3.94998	3.90718
606	UUUUUUAACCCUGCUGGAUG	TTTTTTAACCCTGCTGGATGNGG	9ff13f66c9e88e00782871cda0e5d70f	9ff13f	g9FF13F	-	2835	2854	2837	Pol,RT	0.720698	0.175303	0.553604	0.232293	0.371518	0.381278	0.400515	0.109746	0.373119	0.365004	0.764869	0.0844368	0.538376	0.207143	0.0635454	0.111129	0.414933	0.0505782	0.241804	0.188954	0.77141	0.0750902	0.514759	0.231781	0.0568931	0.0833432	0.410964	0.0531925	0.234477	0.18465	5.78549	3.36106	3.71579	4.75272	6.75159	3.7125	3.57341	4.83575	6.02721
607	UUCUGAUAAUGCUGAAAACA	TTCTGATAATGCTGAAAACANGG	ac3ebbe5fb91ee5b79f5c3c330a4f7b4	ac3ebb	gAC3EBB	-	1301	1320	1303	Gag,p24	0.190035	0.542019	0.329072	0.667374	0.215705	0.604982	0.754198	0.609278	0.526825	0.369281	0.0506356	0.531169	0.220883	0.605663	0.0508285	0.531908	0.736502	0.573323	0.454342	0.254658	0.0611836	0.532536	0.200392	0.649694	0.0616629	0.575455	0.768108	0.591837	0.466599	0.267065	2.97698	2.57329	2.62085	2.77999	4.00132	3.2076	3.48963	3.29304	3.37356
608	GGUGUGUAGUUCUGCCAAUC	GGTGTGTAGTTCTGCCAATCNGG	61aee7ee1ec1f150a6639805a85fafc0	61aee7	g61AEE7	-	78	97	80	5'LTR	0.483832	0.795436	0.56683	0.773846	0.484038	0.589903	0.668058	0.698858	0.605582	0.577948	0.099906	0.764234	0.670005	0.724145	0.0494808	0.366057	0.564137	0.707434	0.429439	0.333109	0.0944965	0.809211	0.68462	0.739838	0.0215141	0.304893	0.700461	0.797153	0.407537	0.327769	3.20826	2.66248	2.97733	2.27884	4.07897	2.84707	2.50506	3.14314	2.41582
609	AUUUCUUCUAAUGUAGCCCC	ATTTCTTCTAATGTAGCCCCNGG	1122e7429bc1c7452bd3e8d65420818d	1122e7	g1122E7	-	1807	1826	1809	Gag,p24	0.336902	0.718126	0.735619	0.0633146	0.636472	0.3699	0.513136	0.0999331	0.327321	0.503882	0.399091	0.722589	0.752478	0.0130013	0.660797	0.318006	0.621939	0.0438181	0.264568	0.504826	0.458599	0.736372	0.774846	0.0309988	0.736485	0.3175	0.566581	0.043205	0.280616	0.550031	2.62273	3.06647	1.92064	2.48822	4.2614	2.15444	2.80578	2.9871	3.08086
610	AAAAUGAUAGGAGGAAUUGG	AAAATGATAGGAGGAATTGGNGG	09321a133bfb674501e182306f5edd3c	09321a	g09321A	+	2385	2404	2401	Pol,PR	0.610607	0.666362	0.632022	0.653122	0.860584	0.651986	0.60871	0.660748	0.672664	0.748454	0.817166	0.874659	0.853334	0.84072	0.913714	0.856348	0.793947	0.861626	0.842391	0.878693	0.787218	0.840815	0.828021	0.785897	0.791951	0.84496	0.768907	0.859159	0.811191	0.804786	3.52744	2.04783	2.56111	1.87698	3.22097	2.11922	2.43864	2.00658	3.29736
611	ACAAUUUUAAAAGAAAAGGG	ACAATTTTAAAAGAAAAGGGNGG	3533054730df74482df9d19b99312777	353305	g353305	+	4777	4796	4793	Pol,IN	0.674477	0.721035	0.718738	0.587582	0.562781	0.575953	0.653471	0.807324	0.782374	0.634281	0.648963	0.678254	0.682094	0.571624	0.463115	0.532974	0.628244	0.778935	0.764038	0.573009	0.645829	0.537964	0.621953	0.319638	0.362971	0.441236	0.536082	0.647737	0.7314	0.466247	1.25502	1.44679	0.964652	0.931957	1.90086	1.51145	1.953	2.1236	1.04296
612	UUGUACUGAUACCUAAUCCC	TTGTACTGATACCTAATCCCNGG	9763e29a4221ed134a602c620f11ad42	9763e2	g9763E2	-	2970	2989	2972	Pol,RT	0.230397	0.48037	0.341505	0.474437	0.366095	0.350142	0.315454	0.478482	0.49788	0.396163	0.00221542	0.0525932	0.0419999	0.0822081	0.0797165	0.0566926	0.0724579	0.0480673	0.219469	0.0819416	0.0024414	0.0519466	0.0562424	0.0788622	0.0993915	0.0414928	0.0718038	0.0475943	0.217408	0.0914754	3.76121	2.56325	1.64924	2.25351	4.11333	2.40343	4.2299	2.67208	2.49463
613	GAAAAAAUCAGUAACAGUAU	GAAAAAATCAGTAACAGTATNGG	a198daf40525eb3dad6669d7fec0e38e	a198da	gA198DA	+	2855	2874	2871	Pol,RT	0.0321821	0.0446328	0.0456741	0.118916	0.0608575	0.13492	0.146113	0.0383097	0.137212	0.0727343	0.00105343	0.00719041	0.0058636	0.052606	0.0214535	0.069135	0.100803	0.00647306	0.0903831	0.0294753	0.000949367	0.00769399	0.0056004	0.0533634	0.0199351	0.0543556	0.105685	0.00650272	0.0867033	0.0281263	3.5569	3.02929	2.23826	2.51676	4.99285	2.80487	3.05697	2.73689	3.94171
614	UCUGGAUUUUGCUUUCUAAA	TCTGGATTTTGCTTTCTAAANGG	4f2ffcd1ebb8bfea87a08a4ce4774684	4f2ffc	g4F2FFC	-	3060	3079	3062	Pol,RT	0.137184	0.0635503	0.0605138	0.475411	0.0371682	0.478403	0.0477329	0.0890565	0.339895	0.144875	0.000759093	0.000994953	0.000266298	0.0782111	0.000622433	0.0769824	0.000266813	0.00139438	0.0270967	0.0147796	0.000687947	0.000962784	0.000336002	0.0756822	0.000653537	0.054581	0.00025227	0.00216711	0.0324341	0.0144587	6.2959	7.61771	5.27826	6.0147	7.44727	3.66189	6.96767	4.63993	6.84655
615	UAAUUUGUUUUAUUCUACAU	TAATTTGTTTTATTCTACATNGG	f31ca64f5d1a17e872d648e879085262	f31ca6	gF31CA6	-	7475	7494	7477	Env,gp120	0.0122771	0.140747	0.156362	0.0868319	0.132062	0.141555	0.0802515	0.198709	0.10357	0.12353	0	0.0366046	0.0542791	0.0430916	0.0378193	0.056859	0.0631511	0.135149	0.0374056	0.0431384	0	0.0324111	0.0612481	0.0853429	0.040113	0.108383	0.0942907	0.0860058	0.0348596	0.0487637	2.85152	2.71252	2.86965	4.80211	3.97464	2.54325	3.58359	4.11165	2.76544
616	UGUCCCCUCAGCUACUGCUA	TGTCCCCTCAGCTACTGCTANGG	4302823cc4f4e5e68c61344c3e17fc81	430282	g430282	-	8683	8702	8685	Env,gp41	0.0473831	0.0331762	0.0288998	0.545121	0.207467	0.116486	0.085285	0.0330553	0.244034	0.200511	0	0.00877193	0	0.475258	0.236968	0.0714286	0.0588235	0.00829876	0.162658	0.187709	0	0.0075188	0	0.546873	0.617916	0.05	0.0588235	0.008	0.316463	0.388741	4.78475	3.82307	3.32941	4.59635	7.21877	3.72752	3.02631	3.40893	3.24269
617	CAGAUACUUAUAGAAAUUUG	CAGATACTTATAGAAATTTGNGG	3729b3d3eb8ce46ea72eaec245980b88	3729b3	g3729B3	+	2433	2452	2449	Pol,PR	0.868525	0.804787	0.776867	0.35045	0.601058	0.221375	0.239376	0.419766	0.466701	0.584403	0.894284	0.809268	0.758858	0.141433	0.617032	0.0422924	0.0417361	0.366336	0.326184	0.543762	0.823878	0.803788	0.698749	0.130734	0.582029	0.0376359	0.0403754	0.361342	0.319987	0.514876	3.45568	2.83518	2.68543	4.87553	9.53836	6.04031	6.2939	6.85301	7.79235
618	CUGUUUUACAUCAUUAGUGU	CTGTTTTACATCATTAGTGTNGG	5b248358615588705b4aa97260844032	5b2483	g5B2483	-	3631	3650	3633	Pol,RT	0.264654	0.764132	0.298428	0.840789	0.855812	0.836935	0.839205	0.779943	0.783083	0.747214	0.0342876	0.74511	0.113981	0.853719	0.871953	0.856954	0.84822	0.779163	0.782884	0.724332	0.0357042	0.729202	0.14565	0.814205	0.842773	0.908997	0.831607	0.747571	0.778236	0.7074	3.00595	3.19924	1.64488	2.42363	3.35073	2.25224	2.54035	3.19242	2.87708
619	UUCACCUUUCCAGAGUAGUU	TTCACCTTTCCAGAGTAGTTNGG	7891fef3f72bdf4eb6ceb440aa0e2ece	7891fe	g7891FE	-	4948	4967	4950	Pol,IN	0.474439	0.573708	0.586705	0.0541715	0.807475	0.281634	0.417911	0.487691	0.74586	0.620454	0.444444	0.550725	0.510791	0.0361446	0.78043	0.268293	0.4	0.351351	0.708751	0.584056	0.303846	0.567568	0.455696	0.0221958	0.814114	0.272727	0.4	0.35	0.711226	0.586616	1.5305	1.2898	0.634368	1.7239	2.97611	1.59727	1.28703	2.11563	1.78047
620	CUGGGGCAUUAAACAGCUCC	CTGGGGCATTAAACAGCTCCNGG	de6b1767cd27c9d7a023cb5d74e82589	de6b17	gDE6B17	+	7934	7953	7950	Env,gp41	0.963768	0.920885	0.937726	0.390153	0.64564	0.932659	0.93595	0.929017	0.674051	0.708245	0.959364	0.906571	0.929905	0.134152	0.796505	0.937352	0.919028	0.952778	0.614857	0.740564	0.955584	0.889593	0.916951	0.114633	0.788736	0.932174	0.922727	0.961364	0.671293	0.737713	2.18535	3.65093	1.21642	1.43553	3.6114	2.19427	3.36298	2.6272	2.17059
621	CAGUAGCUGAAGGAACAGAU	CAGTAGCTGAAGGAACAGATNGG	664c1eef3db3354d38adf570b3761168	664c1e	g664C1E	+	8686	8705	8702	Env,gp41	0.047994	0.0473602	0.0479202	0.316235	0.433024	0.292556	0.167123	0.0399778	0.267507	0.288938	0.00119763	0.0125786	0.000915247	0.152324	0.425123	0.110177	0	0	0.200345	0.240886	0.000381194	0.0111111	0.00105451	0.162287	0.63868	0.148676	0	0	0.373836	0.360027	5.25916	7.00872	3.54954	6.99797	9.22397	7.37646	6.26735	8.26978	6.27405
622	UGUACAGAAAUGGAAAAGGA	TGTACAGAAATGGAAAAGGANGG	ec4fee8104121d081d3a2472299a7c95	ec4fee	gEC4FEE	+	2661	2680	2677	Pol,RT	0.161264	0.534836	0.460718	0.792436	0.234243	0.641571	0.463874	0.574025	0.480294	0.39732	0.0500203	0.514139	0.357161	0.796176	0.0183943	0.653067	0.344241	0.539901	0.40243	0.269272	0.0493181	0.512215	0.37203	0.807068	0.0186536	0.651801	0.336616	0.540744	0.392626	0.271009	2.64321	2.68252	2.23798	2.83966	4.09256	3.72444	3.77497	3.54635	3.00351
623	GGUGGAAUCUCCUACAGUAU	GGTGGAATCTCCTACAGTATNGG	aa6b1eb74c2bf010dc57e1fc7a7ba0ed	aa6b1e	gAA6B1E	+	8611	8630	8627	Rev2,Env,gp41	0.00103382	0.00496228	0.00217534	0.456767	0.0418762	0.417374	0.191231	0.00239575	0.239556	0.112169	0	0	0	0.258716	0	0.190757	0.0517928	0	0.127906	0.0496843	0	0	0	0.312154	0.000529895	0.148874	0.0909091	0	0.131995	0.0559141	4.80915	4.4396	4.76499	3.32703	7.22763	4.79256	4.8972	4.23995	4.65699
624	GUAGGAUCUGACUUAGAAAU	GTAGGATCTGACTTAGAAATNGG	1500c639b4079f4056c4adbcb32b7be2	1500c6	g1500C6	+	3114	3133	3130	Pol,RT	0.4949	0.433273	0.417761	0.817633	0.769207	0.80441	0.577912	0.757727	0.675342	0.688272	0.0343624	0.161556	0.0796651	0.776281	0.670735	0.746445	0.627501	0.700834	0.525547	0.538279	0.0382374	0.149951	0.0791137	0.769544	0.671586	0.785604	0.6265	0.699893	0.524641	0.53802	4.6456	3.78179	3.78395	4.35887	5.78748	5.7717	6.33392	5.22934	4.09972
625	GCCUAUACAGCUGCCAGAAA	GCCTATACAGCTGCCAGAAANGG	96e773dfa4026df01b7a25b5abde8b8b	96e773	g96E773	+	3275	3294	3291	Pol,RT	0.184337	0.219764	0.140285	0.181889	0.585227	0.241764	0.14766	0.171505	0.248465	0.376343	0.0719862	0.101267	0.0645647	0.0370485	0.527669	0.148894	0.0246609	0.0606415	0.147218	0.290503	0.0734615	0.100266	0.0645569	0.0424079	0.516909	0.185429	0.0242031	0.0617228	0.146217	0.287069	4.91462	3.99064	2.1726	4.05745	5.70941	4.07572	4.00245	3.54693	6.46216
626	GGUGAUCCUUUCCAUCCCUG	GGTGATCCTTTCCATCCCTGNGG	94c2fd56f0a6eca3d6f81fbe96fa6e67	94c2fd	g94C2FD	-	3000	3019	3002	Pol,RT	0.889379	0.932651	0.90996	0.890609	0.889737	0.7041	0.592364	0.932651	0.875654	0.888989	0.91908	0.949941	0.936	0.917392	0.922037	0.902062	0.80308	0.953908	0.913922	0.924312	0.918765	0.952299	0.932692	0.910303	0.921869	0.874152	0.802409	0.953987	0.909544	0.92201	2.65478	1.93257	2.47437	1.11484	1.874	2.43031	2.45178	1.51038	1.03967
627	GGGCUGCUAUUAACAAGAGA	GGGCTGCTATTAACAAGAGANGG	ff890552f9cef234ddbb2381692eaca9	ff8905	gFF8905	+	7575	7594	7591	Env,gp120	0.379784	0.544116	0.462129	0.504737	0.0131526	0.295958	0.197672	0.518354	0.366764	0.246973	0.233026	0.569834	0.266613	0.509098	0.000283947	0.107578	0.0312627	0.452227	0.260731	0.195954	0.149115	0.600704	0.197399	0.631318	0.00105191	0.0415425	0.0293905	0.495342	0.199826	0.196038	9.73079	10.8515	10.3183	10.4349	11.9991	10.462	7.79368	11.4673	9.49954
628	ACCUGGAGGAGGAAAUAUGA	ACCTGGAGGAGGAAATATGANGG	fc3e42e6be5cce79d42125afbea33a6a	fc3e42	gFC3E42	+	7631	7650	7647	Env,gp120	0.480524	0.280305	0.395456	0.27866	0.375801	0.077338	0.148673	0.230995	0.289742	0.339379	0.478782	0.0302671	0.178385	0.120955	0.188615	0.0141711	0.0221328	0.0233976	0.107061	0.160867	0.512476	0.0354492	0.181634	0.137962	0.224978	0.0113414	0.0166667	0.027898	0.124493	0.184249	2.25516	3.43313	3.49023	2.36419	3.29884	3.12346	2.77418	2.81821	2.05273
629	GUACUUCCACAGGGAUGGAA	GTACTTCCACAGGGATGGAANGG	d8f4e765626e974af1332f5bce6cc38e	d8f4e7	gD8F4E7	+	2991	3010	3007	Pol,RT	0.390981	0.589892	0.69015	0.587267	0.574976	0.575171	0.561485	0.600522	0.662153	0.589527	0.0384337	0.759571	0.822633	0.737777	0.7031	0.768583	0.756329	0.787896	0.763431	0.700747	0.0375184	0.759916	0.808646	0.739158	0.71671	0.784049	0.759712	0.785939	0.759626	0.705772	2.78615	2.10627	2.50144	1.76681	2.10467	2.71898	2.2081	1.65506	1.31496
630	GGACAUAAAACAAGGGCCAA	GGACATAAAACAAGGGCCAANGG	c805198f864525d6c50d206c0686c65b	c80519	gC80519	+	1638	1657	1654	Gag,p24	0.185054	0.202613	0.213113	0.578426	0.725823	0.592841	0.24847	0.224954	0.562688	0.540249	0.0248936	0.0500188	0.0362945	0.656237	0.747513	0.704201	0.111308	0.0574225	0.512983	0.510802	0.020075	0.0523903	0.046665	0.646531	0.742493	0.727996	0.108818	0.0547945	0.527349	0.510234	3.28599	3.07413	2.72285	2.39612	3.85154	3.17109	2.06041	3.23907	3.07474
631	AGAAAAAGGACAGUACUAAA	AGAAAAAGGACAGTACTAAANGG	d4489dc881cb005e45dbe2bec468c2bb	d4489d	gD4489D	+	2740	2759	2756	Pol,RT	0.229409	0.315155	0.228632	0.750967	0.39176	0.62651	0.735804	0.702271	0.514375	0.439075	0.0848839	0.0767079	0.0769578	0.725104	0.0667444	0.679374	0.69157	0.640792	0.347735	0.224262	0.0842752	0.071578	0.0750879	0.687411	0.0698202	0.63351	0.693975	0.63111	0.340014	0.218063	3.34696	2.14015	2.88049	1.35674	3.41633	2.14397	3.20525	2.37381	3.0178
632	CCUAGGGGCCCUGCAAUUUC	CCTAGGGGCCCTGCAATTTCNGG	2bf17b483bbe266f023de6c4d1fcd709	2bf17b	g2BF17B	-	1997	2016	1999	Gag,p7	0.867165	0.323672	0.7425	0.493582	0.566942	0.515832	0.394344	0.715777	0.66286	0.587028	0.853321	0.136139	0.709108	0.357118	0.478596	0.445131	0.223853	0.65022	0.569592	0.495211	0.824797	0.133496	0.715525	0.394987	0.511964	0.753416	0.250737	0.671769	0.60616	0.527449	3.00144	4.23684	2.54509	3.31703	3.25838	3.72539	2.88372	4.14371	3.29063
633	UGGUCCUAAUGCUCUUAAAA	TGGTCCTAATGCTCTTAAAANGG	02a2163efeec236f5069265c7e844888	02a216	g02A216	-	1787	1806	1789	Gag,p24	0.32066	0.673423	0.429253	0.164066	0.730565	0.0739363	0.407551	0.293096	0.524204	0.54447	0.0243332	0.59692	0.25909	0.0315557	0.688624	0.00261293	0.131209	0.108729	0.413186	0.446585	0.0217931	0.581238	0.244877	0.0317788	0.67356	0.00316171	0.131078	0.154977	0.381141	0.435689	5.22614	4.66471	2.93098	4.50505	6.41863	3.72113	4.74292	4.01104	5.2325
634	GUAGCAGUUCAUGUAGCCAG	GTAGCAGTTCATGTAGCCAGNGG	fd763626a41e299bc950e9a14fcaa4ac	fd7636	gFD7636	+	4452	4471	4468	Pol,IN	0.540916	0.870681	0.873697	0.882845	0.841911	0.835807	0.601155	0.82674	0.737679	0.823563	0.136689	0.937631	0.938842	0.93416	0.920247	0.896274	0.879348	0.899602	0.78037	0.867685	0.143362	0.919203	0.91975	0.920253	0.90529	0.900552	0.883673	0.90489	0.77486	0.855829	2.26879	3.04215	2.05202	2.16948	4.66288	1.76046	4.50396	2.0468	1.59431
635	UAAUUUGCUUUAUUCUGCAU	TAATTTGCTTTATTCTGCATNGG	f904cdb66ac4f8afa2ff3f0734d98db3	f904cd	gF904CD	-	7475	7494	7477	Env,gp120	0.134918	0.612785	0.633525	0.609829	0.59974	0.683657	0.422907	0.175058	0.55799	0.558241	0.0261438	0.620159	0.633324	0.640296	0.617846	0.744973	0.407527	0.143719	0.548003	0.564268	0.00776699	0.60487	0.67886	0.67948	0.636917	0.73811	0.40163	0.0922401	0.535723	0.576545	2.85152	2.71252	2.86965	4.80211	3.97464	2.54325	3.58359	4.11165	2.76544
636	AGAGCUCAUCUAUUGAGCUG	AGAGCTCATCTATTGAGCTGNGG	843e21f4b1bf6db3bf8c4b2315291533	843e21	g843E21	+	3165	3184	3181	Pol,RT	0.798323	0.183943	0.681572	0.0416601	0.0998928	0.0620818	0.175771	0.208311	0.141086	0.204333	0.751548	0.00398027	0.652895	0.0054413	0.00024143	0.011961	0.00223817	0.00313401	0.0648296	0.114537	0.750991	0.00404811	0.649891	0.00407801	0.000311347	0.012579	0.00211864	0.00604616	0.0674351	0.114487	5.09146	4.37009	3.57436	3.82505	5.4379	3.73235	5.75799	5.18246	5.50094
637	GGUAUCUUUUAACAUUUGCA	GGTATCTTTTAACATTTGCANGG	c3e82ec6096cfa89fda0e5b95c0716a6	c3e82e	gC3E82E	-	1382	1401	1384	Gag,p24	0.229929	0.288147	0.229121	0.31117	0.766165	0.366602	0.581426	0.133946	0.523887	0.525177	0.185039	0.207317	0.0300312	0.166853	0.807998	0.193292	0.706176	0.0149409	0.510041	0.487415	0.203008	0.204819	0.0283968	0.12281	0.74814	0.191081	0.685342	0.0179372	0.490109	0.452723	2.65363	3.0907	2.5691	2.23784	4.89972	2.91739	2.43783	2.91606	3.78826
638	AAAAGUAUAAGGAUAGGACC	AAAAGTATAAGGATAGGACCNGG	041d07bc678b64dfa42675d0e0583cd2	041d07	g041D07	+	6773	6792	6789	Env,gp120	0.146406	0.0810505	0.0629452	0.0951328	0.540528	0.0695071	0.0734151	0.101359	0.206168	0.311702	0.0642572	0.00660057	0.00639763	0.00516855	0.510814	0.0192296	0.0012742	0.020584	0.13664	0.258512	0.0571629	0.00463499	0.00829478	0.00192657	0.558212	0.0142258	0.0016469	0.0372549	0.224404	0.28937	12.0564	10.3604	8.24506	10.7182	12.0849	5.63942	13.6617	11.0114	7.25758
639	UCAGUAACAGUAUUGGAUGU	TCAGTAACAGTATTGGATGTNGG	0d37794c956f8b9cb1737b0bc2fd05b7	0d3779	g0D3779	+	2862	2881	2878	Pol,RT	0.683155	0.720159	0.723042	0.721379	0.542322	0.744877	0.770723	0.676726	0.642844	0.626932	0.756758	0.892984	0.903744	0.846617	0.158429	0.882533	0.900916	0.712592	0.601487	0.500975	0.76381	0.896908	0.902671	0.854268	0.151326	0.875435	0.898683	0.719276	0.596222	0.498731	2.89686	2.0885	1.9302	1.98235	3.34794	1.86626	2.33338	2.35217	3.49166
640	AUAAGAGAACUCAAGACUUU	ATAAGAGAACTCAAGACTTTNGG	ee3504d84099ce3e7d7dded672c2b58a	ee3504	gEE3504	+	2791	2810	2807	Pol,RT	0.362515	0.12977	0.346623	0.166345	0.668129	0.170391	0.342491	0.134344	0.332999	0.442635	0.0594272	0.051881	0.260085	0.0823836	0.666758	0.0932574	0.0352949	0.0665051	0.157981	0.376148	0.0590697	0.0484108	0.244453	0.0824284	0.6192	0.0863348	0.0370832	0.0666909	0.157943	0.351936	3.02972	2.87274	1.2398	3.05543	3.67486	3.30877	2.3226	2.59522	2.59499
641	AAAUUAAAGCCAGGGAUGGA	AAATTAAAGCCAGGGATGGANGG	1f1190b7daebc23a1771a72b79011dde	1f1190	g1F1190	+	2580	2599	2596	Pol,RT	0.761617	0.83579	0.760969	0.853872	0.831701	0.888489	0.73068	0.862581	0.819622	0.824901	0.91009	0.936395	0.869524	0.942458	0.894258	0.945318	0.845039	0.950336	0.920804	0.908037	0.913212	0.934209	0.868483	0.942837	0.9004	0.933623	0.838864	0.949446	0.92034	0.910394	3.29225	3.35058	2.329	2.79627	3.66963	2.67928	3.13854	2.8669	3.66212
642	CUUGUUCAUUCUUUUCCUGC	CTTGTTCATTCTTTTCCTGCNGG	f2a1a681d4ce5be4b0e317932a116128	f2a1a6	gF2A1A6	-	8180	8199	8182	Env,gp41	0.0525932	0.805405	0.760661	0.201149	0.114799	0.30557	0.534721	0.68536	0.395467	0.303959	0.00920128	0.76942	0.71157	0.0443905	0.0182981	0.0268295	0.508552	0.616384	0.283388	0.207732	0.0045954	0.750243	0.701923	0.0357377	0.0571282	0.0283799	0.511858	0.533484	0.239552	0.213877	4.8561	7.36712	6.08984	4.08621	8.95092	6.59223	5.71916	5.86056	4.03347
643	AAUACUACUUCUUGUGGGUU	AATACTACTTCTTGTGGGTTNGG	8f1dfef718aadbdecfb6c42cb7cfd74e	8f1dfe	g8F1DFE	-	6462	6481	6464	Env,gp120	0.114654	0.175449	0.171434	0.440255	0.354195	0.226164	0.164376	0.166783	0.307285	0.301374	0	0.00388933	0.00109197	0.375258	0.142151	0.0501068	0.0169597	0	0.147282	0.128394	0.000321497	0.00141844	0.00095643	0.474428	0.104164	0.0335582	0.0601504	0.000734934	0.14575	0.122193	8.17462	9.19959	6.92861	7.36039	11.8753	9.90829	10.8043	8.78979	10.3125
644	UAAAAGAACUCAGGACUUUU	TAAAAGAACTCAGGACTTTTNGG	eac5c9da50192b520e808b4d664d1c89	eac5c9	gEAC5C9	+	2792	2811	2808	Pol,RT	0.761027	0.199565	0.605834	0.208035	0.682609	0.202656	0.283595	0.259712	0.339597	0.514383	0.71545	0.0582035	0.555631	0.0782707	0.666548	0.0890605	0.0427525	0.0804607	0.184152	0.444177	0.657424	0.0542164	0.544046	0.0803946	0.626826	0.0774819	0.0480782	0.0806903	0.182346	0.420903	3.42042	3.48871	1.52667	3.38284	4.1395	3.6459	2.49364	3.01013	3.87392
645	AAUUAUAAACAUGUGGCAGG	AATTATAAACATGTGGCAGGNGG	db8c0f6709ec1c12db9a4e3b3e3f9670	db8c0f	gDB8C0F	+	7490	7509	7506	Env,gp120	0.200894	0.176029	0.194301	0.193738	0.741217	0.22932	0.139539	0.0829705	0.387105	0.462989	0.00997494	0.0491063	0.0292705	0.0229729	0.737398	0.0124572	0.00663008	0	0.305491	0.384982	0.00938645	0.0643939	0.0377246	0.0295475	0.837302	0.0283765	0.00751073	0.00250627	0.479806	0.452513	4.17751	5.98887	4.03193	4.19132	7.4474	4.85998	6.48983	4.17245	3.8935
646	UCAGUACAAUGUGCUUCCAC	TCAGTACAATGTGCTTCCACNGG	5382b16d8e8185f306b1f6f939835584	5382b1	g5382B1	+	2981	3000	2997	Pol,RT	0.438558	0.805384	0.764335	0.767534	0.568489	0.42161	0.275957	0.81102	0.71011	0.643881	0.2261	0.800547	0.788082	0.753888	0.646796	0.274828	0.0972282	0.821701	0.700958	0.664036	0.214799	0.792298	0.782633	0.746612	0.654095	0.216129	0.10289	0.820559	0.691597	0.662211	1.99758	2.18071	2.05677	1.64495	2.29547	2.42928	3.11185	2.22397	1.68501
647	UCCUUUUCUGGCAGCUGUAU	TCCTTTTCTGGCAGCTGTATNGG	b43ce79a0077257bd17b7fdb89a0d8bd	b43ce7	gB43CE7	-	3279	3298	3281	Pol,RT	0.0159902	0.405449	0.224701	0.148965	0.647788	0.0562202	0.0762977	0.435135	0.319964	0.429594	0.00160345	0.336181	0.091137	0.018544	0.628957	0.0210003	0.0234858	0.316389	0.221141	0.368538	0.00273506	0.3274	0.0998383	0.0189617	0.612043	0.0760118	0.0230769	0.314789	0.221923	0.362457	9.2843	6.41779	3.42936	7.29764	9.77667	7.85228	6.71375	6.17551	8.13408
648	UCAAUACAAUGUGCUUCCAC	TCAATACAATGTGCTTCCACNGG	e93c2fa7d047fd72b956ffee076a73dd	e93c2f	gE93C2F	+	2981	3000	2997	Pol,RT	0.282512	0.534334	0.504583	0.505719	0.611495	0.276686	0.179866	0.564827	0.471868	0.536458	0.0128863	0.645808	0.559912	0.569284	0.622405	0.211262	0.0430091	0.677682	0.505786	0.555311	0.0130491	0.648124	0.560083	0.579911	0.623094	0.169782	0.0485068	0.67453	0.496647	0.55497	1.99758	2.18071	2.05677	1.64495	2.29547	2.42928	3.11185	2.22397	1.68501
649	GUGUAAACAAUGAGACACCA	GTGTAAACAATGAGACACCANGG	bc3327159226ce3550b5bbc8fed19828	bc3327	gBC3327	+	2950	2969	2966	Pol,RT	0.466273	0.645495	0.587791	0.591792	0.46807	0.556645	0.328408	0.543735	0.543656	0.521664	0.446322	0.687246	0.558246	0.517932	0.0969972	0.500039	0.0545809	0.482074	0.344705	0.312891	0.336257	0.656268	0.534696	0.552452	0.0940816	0.490018	0.0549242	0.485349	0.336953	0.304157	4.4015	2.97029	1.56506	3.15201	4.60488	2.78775	4.44008	3.055	2.9402
650	GUAGCAGUCCAUGUAGCCAG	GTAGCAGTCCATGTAGCCAGNGG	57bdb723959400597d45bd57e2af99d1	57bdb7	g57BDB7	+	4452	4471	4468	Pol,IN	0.585515	0.9303	0.935514	0.795703	0.921308	0.872545	0.64666	0.873981	0.764371	0.869471	0.819992	0.948737	0.965694	0.853816	0.95008	0.913566	0.881264	0.899651	0.793474	0.91349	0.849646	0.939873	0.960234	0.862457	0.963456	0.904494	0.885246	0.897881	0.787369	0.920173	2.26879	3.04215	2.05202	2.16948	4.66288	1.76046	4.50396	2.0468	1.59431
651	GAGGCUAGAAGGAGAGAGAU	GAGGCTAGAAGGAGAGAGATNGG	fa354fc05c76ab518af8f17ece86aef2	fa354f	gFA354F	+	772	791	788	Gag,p17	0.790609	0.655603	0.664097	0.858636	0.706262	0.609374	0.893726	0.641378	0.884712	0.734465	0.79465	0.657394	0.663785	0.861579	0.709497	0.603561	0.908376	0.631732	0.891224	0.736796	0.648697	0.833333	0.63701	0.911363	0.697242	0.733333	0.952555	0.617523	0.814959	0.735778	1.0936	1.13276	1.1008	1.68993	1.73241	0.877591	1.13556	1.82432	0.997468
652	UCUGCACUAUAGGGUAAUUU	TCTGCACTATAGGGTAATTTNGG	c6afcf8856687390b9f9f7beeb3cfa10	c6afcf	gC6AFCF	-	1179	1198	1181	Gag,p17,p24	0.749438	0.784735	0.754074	0.789649	0.564334	0.572815	0.427013	0.682962	0.69741	0.656255	0.834306	0.81674	0.812973	0.830219	0.564212	0.625408	0.526316	0.809836	0.748656	0.687137	0.832294	0.825287	0.839526	0.866904	0.651387	0.685007	0.526316	0.861979	0.776946	0.742333	2.44323	4.29595	2.36685	2.29533	6.22997	4.5395	3.72063	3.96315	3.42366
653	UAUAUGGAUGAUUUGUAUGU	TATATGGATGATTTGTATGTNGG	dcf796043f0edaaf2a855b2181155dbc	dcf796	gDCF796	+	3096	3115	3112	Pol,RT	0.403392	0.79386	0.422848	0.4078	0.767882	0.424196	0.397459	0.577784	0.446207	0.619091	0.041201	0.845816	0.0990898	0.0623047	0.812381	0.0725369	0.0609686	0.470822	0.129921	0.501477	0.041831	0.856423	0.102356	0.059678	0.824305	0.0634279	0.0628639	0.463879	0.133978	0.507766	3.62993	3.48002	2.1937	3.97146	3.91889	2.55567	3.51227	3.15078	3.448
654	GUUAGUGGGAAAAUUGAAUU	GTTAGTGGGAAAATTGAATTNGG	0e6349d4a93fc39e9f7387af0ca9f6b3	0e6349	g0E6349	+	3326	3345	3342	Pol,RT	0.297295	0.289985	0.267961	0.861218	0.315726	0.735669	0.283591	0.312596	0.490143	0.402492	0.0993896	0.0900563	0.0697729	0.867903	0.105226	0.632679	0.0697167	0.105292	0.349145	0.231068	0.0944173	0.0883845	0.0790949	0.843675	0.0992553	0.627989	0.0670476	0.104755	0.3329	0.224103	2.0334	2.49898	1.16905	1.74763	3.65627	2.50488	1.51988	2.58771	2.24679
655	CUUGAUUGUAACGAGGAUUG	CTTGATTGTAACGAGGATTGNGG	4a03f481e16472d2185b0bf118ae74d2	4a03f4	g4A03F4	+	8549	8568	8565	Rev2,Env,gp41	0.254597	0.180416	0.167961	0.574091	0.0268393	0.537679	0.38013	0.0715153	0.354071	0.182519	0.0332026	0.0251433	0.0152022	0.55269	0	0.403652	0.134579	0	0.246734	0.108773	0.049579	0.0277778	0.0116431	0.570076	0.000495452	0.322961	0.107143	0.00316092	0.274273	0.112402	3.22862	5.17646	3.21874	5.29536	8.03365	4.71086	10.7636	4.20715	6.84648
656	GCAGCACAGAACAAAAAUAG	GCAGCACAGAACAAAAATAGNGG	aca3a5d92fc8c87324248830a0086532	aca3a5	gACA3A5	+	3137	3156	3153	Pol,RT	0.628187	0.403195	0.349802	0.516597	0.313047	0.382501	0.354814	0.398	0.487485	0.388811	0.516465	0.0589041	0.248581	0.460919	0.0427988	0.194733	0.17254	0.0555694	0.403367	0.182627	0.509924	0.052705	0.234157	0.414517	0.0398263	0.142663	0.167942	0.0574394	0.388056	0.170432	5.31745	6.30131	4.2889	5.72918	8.3072	5.54837	7.09433	5.23016	6.22809
657	AUAGCUGAAAUACAGAAACA	ATAGCTGAAATACAGAAACANGG	0b583c1623e164c1609c06e5e2528022	0b583c	g0B583C	+	3525	3544	3541	Pol,RT	0.289155	0.65927	0.556553	0.231572	0.795272	0.6766	0.645955	0.484601	0.496426	0.616708	0.0302921	0.726189	0.620711	0.0608331	0.773245	0.710167	0.580714	0.221928	0.393927	0.561908	0.0285214	0.723672	0.42572	0.0570068	0.75328	0.642496	0.580081	0.231593	0.391012	0.530281	4.05575	7.24067	2.7112	2.8928	7.92002	5.08481	5.7085	6.29918	6.70044
658	UCAACUCAAUUGCUGUUAAA	TCAACTCAATTGCTGTTAAANGG	2a296677b0c99d43140580008f32b0a5	2a2966	g2A2966	+	6990	7009	7006	Env,gp120	0.888719	0.384029	0.39588	0.47423	0.48354	0.214491	0.607261	0.371082	0.468685	0.47399	0.913852	0.0589146	0.0645496	0.104945	0.126279	0.0180143	0.695887	0.339234	0.210133	0.172648	0.929628	0.103846	0.101436	0.104228	0.130998	0.0256164	0.609983	0.207631	0.145712	0.169993	4.13246	4.49074	1.87364	3.57134	4.8664	3.12749	2.80085	3.36342	3.8461
659	UAGCAGAAAUACAGAAGCAG	TAGCAGAAATACAGAAGCAGNGG	3d8853c0cd47ae44af76386cee06f5f4	3d8853	g3D8853	+	3526	3545	3542	Pol,RT	0.332216	0.493721	0.296991	0.545648	0.223452	0.519982	0.615513	0.380997	0.49525	0.341841	0.449771	0.564388	0.331425	0.551914	0.0482363	0.573787	0.718812	0.484151	0.470225	0.280494	0.390563	0.547595	0.320013	0.516858	0.0405717	0.649887	0.708729	0.456115	0.426033	0.26331	3.64353	6.87557	2.4609	2.46277	6.94626	4.38194	5.08591	5.80097	5.97852
660	ACAGCAUGCCAGGGAGUGGG	ACAGCATGCCAGGGAGTGGGNGG	0b7143c2f902e3c5137ece8eed84b275	0b7143	g0B7143	+	1831	1850	1847	Gag,p24	0.930727	0.832034	0.909748	0.783455	0.833301	0.800798	0.815549	0.774042	0.802858	0.833347	0.956953	0.924158	0.955651	0.885172	0.944038	0.91659	0.934048	0.845803	0.918166	0.929301	0.945461	0.925997	0.950436	0.905626	0.973624	0.894363	0.953664	0.815659	0.918063	0.942686	3.69981	3.93689	3.27094	3.25753	5.97139	5.08476	3.86559	5.69003	4.79679
661	UUAGGUAUCUUUCCACAGCC	TTAGGTATCTTTCCACAGCCNGG	5597406b6aa7b9c8447135dff2e6ddcd	559740	g559740	-	7967	7986	7969	Env,gp41	0.937001	0.149306	0.614691	0.740545	0.18934	0.754528	0.857997	0.628134	0.530297	0.409818	0.942181	0.0189633	0.566684	0.744202	0.0419715	0.86627	0.916171	0.65484	0.482149	0.32653	0.947048	0.0168168	0.684148	0.735531	0.0532681	0.865325	0.861538	0.661111	0.404223	0.334881	4.7704	4.61815	2.62661	4.73887	6.20059	4.25045	3.3347	4.69364	5.43078
662	GAAAAAAUCAGUAACAGUAC	GAAAAAATCAGTAACAGTACNGG	f164b545112a5f7ffb295675796751eb	f164b5	gF164B5	+	2855	2874	2871	Pol,RT	0.264847	0.250886	0.340619	0.623612	0.396583	0.64365	0.437091	0.213377	0.406657	0.399502	0.0758972	0.0631859	0.175965	0.567106	0.376063	0.596306	0.422997	0.0670917	0.3039	0.323183	0.0761618	0.0570419	0.171705	0.568572	0.389431	0.5075	0.420725	0.068855	0.307572	0.326731	3.5569	3.02929	2.23826	2.51676	4.99285	2.80487	3.05697	2.73689	3.94171
663	UUUGGCCUUCCCACAAGGGG	TTTGGCCTTCCCACAAGGGGNGG	1045a9eaef772258a30dba8bdb1bdc24	1045a9	g1045A9	+	2099	2118	2115	Gag,p1,Pol	0.647118	0.556149	0.492913	0.688833	0.795001	0.677601	0.793125	0.634084	0.701856	0.704882	0.804344	0.421651	0.256849	0.783811	0.830019	0.700053	0.892421	0.767124	0.719879	0.715599	0.768901	0.419066	0.246299	0.756178	0.824053	0.692824	0.886792	0.771777	0.719729	0.706289	2.80298	3.5149	3.61482	2.71461	5.31367	4.54776	4.77999	4.64444	4.30227
664	CAAUCUAGUUGCCAUAUUCC	CAATCTAGTTGCCATATTCCNGG	e7298eea84eafee70014d5dd2610b9bf	e7298e	gE7298E	-	4404	4423	4406	Pol,IN	0.579224	0.88347	0.481616	0.791125	0.500603	0.839648	0.404277	0.877616	0.522173	0.595948	0.356897	0.906028	0.284481	0.803999	0.277235	0.857506	0.17032	0.894852	0.383675	0.449167	0.297228	0.907676	0.255803	0.768475	0.273597	0.846707	0.163462	0.892568	0.367795	0.435173	3.0753	2.7503	2.09736	1.90946	3.60121	2.06155	1.55602	2.61367	2.01478
665	UAUACAACAGGAGAAAUAAU	TATACAACAGGAGAAATAATNGG	67e05819da41d1b18a7f531c7565fa25	67e058	g67E058	+	6070	6089	6086	Vpu	0.16874	0.0676499	0.0540562	0.26798	0.171702	0.122721	0.304704	0.0851866	0.205121	0.16195	0.0995262	0.00366834	0.00365081	0.17597	0.0921986	0.06566	0.23284	0.00780632	0.118153	0.0856527	0.100369	0.00236806	0.00226115	0.215705	0.110072	0.0645902	0.247832	0.00748722	0.0945254	0.0962509	8.28291	4.19522	3.9308	2.70085	8.20836	5.08864	6.76614	4.96051	3.12934
666	UUACUAUUUUAUUUAAUCCC	TTACTATTTTATTTAATCCCNGG	449d09999c4cc82f6520bad0cb609f14	449d09	g449D09	-	1593	1612	1595	Gag,p24	0.741788	0.616163	0.692908	0.464046	0.149635	0.349274	0.289026	0.542515	0.46541	0.367058	0.696938	0.577149	0.663612	0.403245	0.00348119	0.129914	0.028049	0.562403	0.368296	0.266803	0.719788	0.555516	0.686495	0.515943	0.0120115	0.0684947	0.0257711	0.542244	0.34823	0.281646	2.26085	3.29924	1.88367	1.94301	2.29063	1.6728	1.9045	3.44335	2.57027
667	UGUGAUAAAUGUCAGCUAAA	TGTGATAAATGTCAGCTAAANGG	7edb73c795ef71a23d19fc371f71c97f	7edb73	g7EDB73	+	4347	4366	4363	Pol,IN	0.824081	0.853094	0.774899	0.814313	0.749032	0.85549	0.691418	0.872458	0.637192	0.768574	0.827768	0.833603	0.751089	0.789902	0.686681	0.850741	0.735354	0.899174	0.547808	0.725148	0.827843	0.81931	0.753865	0.785893	0.705539	0.800482	0.743396	0.882583	0.519784	0.727721	3.43134	3.82726	1.89231	2.60897	3.25725	2.66945	2.57922	2.1997	3.03504
668	AAAAGAAGGACAGUACUAAG	AAAAGAAGGACAGTACTAAGNGG	e158cf2ebf0105eec8da7dc8177ff4e3	e158cf	gE158CF	+	2740	2759	2756	Pol,RT	0.144491	0.215691	0.164908	0.536001	0.769297	0.553984	0.508702	0.478171	0.528491	0.558034	0.00684118	0.0586068	0.0611418	0.675616	0.742955	0.678551	0.640291	0.57409	0.545698	0.542823	0.00787674	0.0556504	0.0605623	0.671294	0.719176	0.657483	0.643872	0.566512	0.535436	0.529052	3.34696	2.14015	2.88049	1.35674	3.41633	2.14397	3.20525	2.37381	3.0178
669	UAAAGGAUCAACAGCUCCUA	TAAAGGATCAACAGCTCCTANGG	8351653f96346d25ab7576d2bb2688c5	835165	g835165	+	7984	8003	8000	Env,gp41	0.0247649	0.522698	0.476748	0.610254	0.807175	0.559977	0.794365	0.803128	0.739636	0.672228	0	0.59761	0.488459	0.591821	0.784713	0.561934	0.72945	0.801128	0.734085	0.664266	0.0234848	0.462963	0.305455	0.608406	0.819278	0.413223	0.69898	0.781038	0.750764	0.651019	2.1287	3.76806	1.03392	2.06662	4.343	2.93183	2.89927	3.88523	2.53613
670	CCAGGAGCUGUUGAUCCUUU	CCAGGAGCTGTTGATCCTTTNGG	ef61106562e915c513205c9796a55046	ef6110	gEF6110	-	7985	8004	7987	Env,gp41	0.507617	0.526097	0.595921	0.585987	0.682278	0.701042	0.581527	0.660511	0.639616	0.634971	0.450473	0.37062	0.484558	0.457851	0.653545	0.643129	0.484828	0.604974	0.574833	0.568321	0.479165	0.353682	0.49051	0.481211	0.695965	0.603228	0.471655	0.60878	0.608529	0.594144	2.73378	2.87136	3.82224	2.30141	3.97548	2.33305	3.95298	3.67975	2.38523
671	AGAACCUCCAUUCCUUUGGA	AGAACCTCCATTCCTTTGGANGG	bec30ecc20cef8d75f828cf225785b16	bec30e	gBEC30E	+	3218	3237	3234	Pol,RT	0.842297	0.614375	0.635155	0.780293	0.452492	0.608867	0.638236	0.76457	0.649832	0.583698	0.882965	0.735213	0.697498	0.832633	0.131436	0.702869	0.69992	0.825738	0.674805	0.466602	0.888124	0.737513	0.69318	0.839783	0.166037	0.684239	0.699189	0.825771	0.663072	0.481913	2.29627	1.55274	0.968121	1.58751	2.89755	2.02215	2.06513	1.86588	1.97451
672	GAAAAUUUGGCCUUCCCACA	GAAAATTTGGCCTTCCCACANGG	e9d0b1a6287b3f40b04980b842a8ce37	e9d0b1	gE9D0B1	+	2094	2113	2110	Gag,p1,Pol	0.342607	0.277128	0.164493	0.437932	0.67885	0.499179	0.647836	0.379167	0.45014	0.506157	0.111463	0.0973771	0.0451494	0.363576	0.645706	0.434707	0.478372	0.136369	0.296263	0.413803	0.120291	0.0925926	0.0537074	0.410216	0.667398	0.395764	0.490099	0.134352	0.281534	0.427961	3.89035	3.79914	4.22976	4.07333	5.03262	5.39262	4.08811	4.32146	4.41622
673	CUUCCCACAAGGGGAGGCCA	CTTCCCACAAGGGGAGGCCANGG	40a3e3b413d86b85f8d8862f9de94739	40a3e3	g40A3E3	+	2105	2124	2121	Gag,p1,Pol	0.505486	0.421131	0.373204	0.726315	0.808053	0.621612	0.48414	0.777851	0.697238	0.688033	0.491888	0.476029	0.440187	0.829183	0.847208	0.66824	0.45045	0.823191	0.786293	0.741257	0.517284	0.228944	0.423662	0.782996	0.777964	0.69305	0.438596	0.819444	0.759812	0.68154	4.16231	5.03732	3.7933	3.36345	6.12277	4.32338	6.42419	5.22801	5.39633
674	CCAAUUAUGUUGACAGGUGU	CCAATTATGTTGACAGGTGTNGG	183884591bb21b497648efc5fcdb8133	183884	g183884	-	2490	2509	2492	Pol,PR	0.902314	0.902966	0.707606	0.888909	0.901911	0.893944	0.592309	0.746661	0.84347	0.865506	0.901167	0.925258	0.621778	0.905724	0.921643	0.909781	0.423104	0.902301	0.846087	0.876495	0.901578	0.924812	0.64226	0.911102	0.912717	0.916906	0.418586	0.899032	0.844034	0.87487	1.98588	2.05158	1.56508	2.38967	3.13233	1.87263	2.30758	2.16896	3.79249
675	AAAAUUUGGCCUUCCCACAA	AAAATTTGGCCTTCCCACAANGG	e2273bbfae33bb79776f5e3bf0297926	e2273b	gE2273B	+	2095	2114	2111	Gag,p1,Pol	0.625627	0.316576	0.280442	0.52904	0.441005	0.559117	0.628619	0.559357	0.576222	0.458775	0.587691	0.27091	0.192963	0.410316	0.440113	0.559341	0.630551	0.566912	0.550053	0.427221	0.605054	0.271973	0.203837	0.43682	0.557561	0.573044	0.633218	0.560412	0.57989	0.490371	3.06359	3.40391	3.83647	3.05637	4.29058	4.81391	3.82679	3.89747	3.84071
676	UUCUGAUAAUGCUGUAAACA	TTCTGATAATGCTGTAAACANGG	ec9b0fd6d9432ba288374c10e1e1dd2e	ec9b0f	gEC9B0F	-	1301	1320	1303	Gag,p24	0.114087	0.558232	0.208191	0.469863	0.828817	0.618337	0.499851	0.612658	0.500396	0.612323	0.0132473	0.409488	0.147262	0.593312	0.872289	0.75245	0.676076	0.675429	0.577013	0.639661	0.0251597	0.418155	0.174542	0.597937	0.872512	0.758425	0.697953	0.647059	0.598306	0.645553	2.97698	2.57329	2.62085	2.77999	4.00132	3.2076	3.48963	3.29304	3.37356
677	UAGAUUUCUCCUACUGGGAU	TAGATTTCTCCTACTGGGATNGG	b3372619b1ead045ead638d50a8ef3e4	b33726	gB33726	-	1555	1574	1557	Gag,p24	0.56472	0.626088	0.535921	0.807958	0.275037	0.819284	0.110065	0.569319	0.39637	0.448362	0.298815	0.5672	0.209455	0.842795	0.128318	0.840205	0.0291869	0.619421	0.339072	0.328818	0.280669	0.566562	0.176273	0.853351	0.127298	0.900621	0.0297415	0.609756	0.353952	0.327916	2.7348	3.07743	2.34798	2.92483	3.84205	1.73077	2.84099	2.63103	2.39333
678	UAGGAAUACCACAUCCAGCA	TAGGAATACCACATCCAGCANGG	a0e1c089aeec5067e3865759e7fb3911	a0e1c0	gA0E1C0	+	2824	2843	2840	Pol,RT	0.640628	0.0540594	0.281415	0.184677	0.283702	0.13197	0.109998	0.0330122	0.209607	0.248338	0.705567	0.00542911	0.135489	0.0548537	0.0581641	0.0240938	0.0180555	0.00173209	0.0738103	0.0936736	0.57192	0.00429799	0.107833	0.0582246	0.0547974	0.0136364	0.0182533	0.00180151	0.0729615	0.0821565	5.61484	4.22921	4.06601	4.45152	6.05324	3.94989	4.14697	4.51531	6.70884
679	UUUUUUCUUUUUUAAUCCUG	TTTTTTCTTTTTTAATCCTGNGG	437e6999c4c0586b54935d31d8d3da89	437e69	g437E69	-	2842	2861	2844	Pol,RT	0.087935	0.36015	0.194875	0.405115	0.0866	0.114956	0.131054	0.241173	0.192573	0.176438	0.0373969	0.224404	0.147245	0.350367	0.0313437	0.003727	0.00844131	0.123487	0.1192	0.109376	0.0189326	0.203412	0.11697	0.350338	0.0164009	0.00336486	0.00817333	0.119508	0.0931401	0.0938787	4.73029	4.04477	3.89619	3.49599	5.44286	3.94485	4.35634	4.36306	4.91064
680	UUUUUUAAUCCUGCGGGAUG	TTTTTTAATCCTGCGGGATGNGG	0848b8c27260744e9e4233419d047914	0848b8	g0848B8	-	2835	2854	2837	Pol,RT	0.129338	0.752613	0.194795	0.684951	0.0572874	0.555599	0.592058	0.530251	0.344373	0.27273	0.00486478	0.759687	0.115627	0.691863	0.00135805	0.69679	0.544229	0.431893	0.296908	0.227589	0.00494479	0.764802	0.122907	0.699738	0.00207517	0.727993	0.538951	0.436087	0.296507	0.230985	5.78549	3.36106	3.71579	4.75272	6.75159	3.7125	3.57341	4.83575	6.02721
681	CAAUGAGGAAGCUGCAGAAU	CAATGAGGAAGCTGCAGAATNGG	e06090c7d2cb66e89366ca8abf7142ce	e06090	gE06090	+	1404	1423	1420	Gag,p24	0.696115	0.816231	0.811366	0.78763	0.496797	0.877126	0.878438	0.456098	0.618235	0.622505	0.597638	0.818666	0.776046	0.734665	0.0624143	0.835167	0.845925	0.196967	0.372351	0.36696	0.6212	0.813294	0.732147	0.700404	0.0831683	0.814198	0.858406	0.190065	0.392328	0.370047	3.95567	4.41767	5.34206	4.89912	6.14665	3.68762	2.85651	3.95619	6.19756
682	CAUAACCCAUCCAAAGGAAU	CATAACCCATCCAAAGGAATNGG	e95d0cd0d0968b4c4df74154fdca7beb	e95d0c	gE95D0C	-	3227	3246	3229	Pol,RT	0.343833	0.280295	0.249791	0.754527	0.380631	0.655895	0.411246	0.332335	0.459745	0.416135	0.0141313	0.0311108	0.0123034	0.701024	0.0137178	0.64167	0.0158267	0.022082	0.153351	0.129571	0.0124542	0.0257271	0.00938382	0.606479	0.00930348	0.445727	0.0162532	0.0212766	0.132603	0.107847	3.05145	2.13247	1.86885	2.21518	4.17505	2.56668	2.82402	2.87302	3.454
683	AACCUGAAGCUCUCUUCUGG	AACCTGAAGCTCTCTTCTGGNGG	49a750f3418d9ebb8639499214ac65f8	49a750	g49A750	-	2164	2183	2166	Gag,p6,Pol	0.0845681	0.184015	0.1453	0.582822	0.242813	0.313963	0.292108	0.175106	0.268677	0.262749	0.00183864	0.00344877	0.000808048	0.478905	0.00995608	0.0204284	0.00843882	0	0.0427413	0.0679549	0.00115875	0.00362611	0.00110051	0.534343	0.0114083	0.0102105	0.008	0.0013816	0.0353514	0.074386	8.3078	5.56257	8.13718	7.36888	8.84664	3.43769	3.75461	4.59527	7.26559
684	UUUUUUCCACAAAUUUCUAU	TTTTTTCCACAAATTTCTATNGG	84e8510d5a5150e88ce906f6477d3865	84e851	g84E851	-	2442	2461	2444	Pol,PR	0.35024	0.311546	0.322907	0.208853	0.557818	0.0790994	0.122668	0.200368	0.272698	0.400645	0.165808	0.15553	0.143113	0.00658955	0.455912	0.00558045	0.0191194	0.0581127	0.104672	0.26228	0.164264	0.153941	0.142828	0.00489299	0.440054	0.00417422	0.0186304	0.0577834	0.105525	0.25448	2.76451	2.3037	2.14562	3.50294	8.53764	5.14706	5.41782	5.6402	6.91494
685	UAGGGAUUAUGGAAAACAGA	TAGGGATTATGGAAAACAGANGG	552b29f0ebdad43e4e8128e4ebce6d86	552b29	g552B29	+	5033	5052	5049	Pol,IN,Vif	0.920144	0.754669	0.763068	0.840045	0.599755	0.727896	0.866531	0.834033	0.71188	0.701714	0.945695	0.862526	0.805784	0.873479	0.515342	0.754107	0.894258	0.910106	0.685585	0.682265	0.960362	0.86124	0.764023	0.758365	0.528821	0.72578	0.818528	0.843764	0.665003	0.664685	0.770314	1.66815	0.369792	1.04801	2.1387	0.975388	0.77928	0.868923	1.81747
686	CUAAAAGGAGAAGCCAUGCA	CTAAAAGGAGAAGCCATGCANGG	af12882954f95e10760bd101ccd6d587	af1288	gAF1288	+	4362	4381	4378	Pol,IN	0.0911493	0.649685	0.391434	0.856202	0.499649	0.389569	0.580667	0.590227	0.595705	0.533188	0.0509243	0.77751	0.426874	0.892761	0.403064	0.413729	0.655773	0.628395	0.617745	0.509142	0.041275	0.768187	0.484593	0.887652	0.382264	0.372661	0.646939	0.62537	0.61415	0.501815	3.47881	3.06408	2.25971	2.53079	2.70026	2.46261	3.17736	2.23183	3.67182
687	CUUCUUCUUGUAUUGUUGUU	CTTCTTCTTGTATTGTTGTTNGG	55e18c0f22f22c37b3381d5328ce82ed	55e18c	g55E18C	-	7122	7141	7124	Env,gp120	0.0741327	0.357255	0.399213	0.552564	0.408778	0.302039	0.578281	0.493164	0.466669	0.411309	0.00334192	0.34459	0.352256	0.597716	0.4335	0.112289	0.66837	0.411426	0.472988	0.411059	0.0060816	0.336495	0.417204	0.614268	0.402873	0.10198	0.670642	0.485308	0.469717	0.407732	2.99659	3.37709	4.18693	1.65077	4.74174	8.58363	2.73663	5.49737	0.557848
688	AUUUCCCUCAAAUCACUCUU	ATTTCCCTCAAATCACTCTTNGG	c584fa7e356f0ae962002f142fb63d12	c584fa	gC584FA	+	2248	2267	2264	Gag,p6,Pol,PR	0.925866	0.773211	0.899715	0.565495	0.753999	0.632826	0.716751	0.558763	0.699849	0.738715	0.905442	0.843569	0.912978	0.317495	0.698174	0.523571	0.697615	0.400587	0.59158	0.667175	0.900882	0.820371	0.904758	0.283872	0.717355	0.571049	0.704678	0.400041	0.637317	0.675074	3.07591	1.85523	1.85818	2.22843	4.48225	2.99373	3.86818	3.10104	3.64266
689	CUGAUGUUUUUUGUCUGGUG	CTGATGTTTTTTGTCTGGTGNGG	599d57fef233716d9ed6a13699f6849d	599d57	g599D57	-	3196	3215	3198	Pol,RT	0.174966	0.780033	0.201635	0.784187	0.477405	0.595899	0.234888	0.776088	0.577617	0.519578	0.0152975	0.76762	0.0533731	0.770186	0.093879	0.689106	0.0523199	0.815899	0.402452	0.300168	0.0131742	0.785645	0.0527288	0.64045	0.086441	0.678909	0.0570585	0.806085	0.383972	0.279667	2.72385	3.09948	2.88289	3.11888	4.22738	2.64137	5.64222	3.42575	3.59279
690	AGCCGGGGCACAAUAAUGUA	AGCCGGGGCACAATAATGTANGG	dd8149ef323882c71d28b0c2043b3099	dd8149	gDD8149	-	6868	6887	6870	Env,gp120	0.195608	0.649364	0.561079	0.791556	0.195299	0.685195	0.695357	0.693875	0.492726	0.409391	0.0357815	0.702784	0.588645	0.808856	0.0234665	0.772957	0.808584	0.816043	0.498541	0.339174	0.0160787	0.750462	0.631824	0.825768	0.0204383	0.650815	0.735428	0.725631	0.40221	0.329263	2.81468	2.53824	1.79962	2.51494	5.84096	2.42683	2.95087	3.34247	2.75221
691	AAUCUGUACAGAAAUGGAAA	AATCTGTACAGAAATGGAAANGG	80ff17d42b209e95845ac49281e2a6c8	80ff17	g80FF17	+	2657	2676	2673	Pol,RT	0.344387	0.38469	0.368859	0.604125	0.24833	0.453806	0.211781	0.446165	0.380283	0.347159	0.0327959	0.168115	0.199346	0.595494	0.026722	0.405681	0.0957957	0.353995	0.236237	0.171364	0.0321096	0.168912	0.201246	0.605209	0.0253422	0.403903	0.093221	0.345016	0.234596	0.171474	2.68637	3.53915	3.08936	2.68261	4.37817	2.81236	3.28112	3.42827	3.03103
692	UCAUAUCCCAUCCAAAGAAA	TCATATCCCATCCAAAGAAANGG	998309ced3b55e0f9d197ee52daf7620	998309	g998309	-	3228	3247	3230	Pol,RT	0.490114	0.873617	0.806885	0.393274	0.783793	0.748205	0.347015	0.561532	0.651559	0.703176	0.199519	0.880362	0.781107	0.172893	0.834726	0.816865	0.102733	0.363201	0.589069	0.667693	0.186747	0.882659	0.775222	0.171807	0.844979	0.789407	0.106191	0.362607	0.58478	0.670061	2.40201	1.85886	1.1899	1.9929	3.23276	2.30245	2.28459	2.19786	2.46952
693	UGGGCAAGUCAGAUUUACCC	TGGGCAAGTCAGATTTACCCNGG	122f29da323073c3195aedecfe7c3757	122f29	g122F29	+	3345	3364	3361	Pol,RT	0.180222	0.190944	0.363244	0.446884	0.760396	0.468771	0.607971	0.501371	0.603018	0.570186	0.176649	0.186639	0.4732	0.450376	0.719441	0.591625	0.897666	0.704554	0.708464	0.587266	0.179339	0.181937	0.45719	0.448963	0.712886	0.563034	0.894898	0.708249	0.702697	0.580982	5.69684	6.69895	4.63275	4.78961	7.7204	6.4561	5.29281	6.51186	6.00055
694	ACAUUAAAGCCAGGAAUGGA	ACATTAAAGCCAGGAATGGANGG	ef01bf4ac9fe4a78a296caf074f74208	ef01bf	gEF01BF	+	2580	2599	2596	Pol,RT	0.8574	0.644008	0.767768	0.655497	0.632308	0.482205	0.560594	0.667508	0.63765	0.659449	0.941436	0.720715	0.841036	0.787352	0.713612	0.193336	0.458692	0.810566	0.679581	0.733606	0.940571	0.719253	0.836658	0.790254	0.720478	0.169414	0.449128	0.810564	0.674636	0.735348	3.29225	3.35058	2.329	2.79627	3.66963	2.67928	3.13854	2.8669	3.66212
695	UCUCCGCUUCUUCCUGCCAU	TCTCCGCTTCTTCCTGCCATNGG	8d9bc2eb8c0958b82cc3e1af267d4b77	8d9bc2	g8D9BC2	-	5970	5989	5972	Tat1,Rev1	0.760452	0.956926	0.826981	0.917754	0.846247	0.824812	0.96022	0.813281	0.889538	0.859981	0.94907	0.971508	0.841428	0.915107	0.841301	0.78865	0.956877	0.944933	0.909043	0.876993	0.976467	0.976378	0.912193	0.897362	0.944313	0.832215	0.972222	0.970572	0.89742	0.933174	4.0294	1.24583	0.981927	3.10747	4.42187	2.80025	1.47954	2.05004	3.32882
696	AACAGCAAUUUGUGAUGAAA	AACAGCAATTTGTGATGAAANGG	df2e4b43de0208ead81ad7b18134d29c	df2e4b	gDF2E4B	-	8244	8263	8246	Env,gp41	0.344153	0.215246	0.277268	0.102831	0.6089	0.13942	0.123793	0.202525	0.394076	0.413125	0.0928006	0.0046248	0.0247951	0.00201318	0.526015	0.0259023	0.00756186	0.0267312	0.261561	0.281567	0.0926812	0.00428082	0.0256763	0.0014656	0.5498	0.0549354	0.00744308	0.0272397	0.252433	0.292526	5.78736	4.66685	3.68167	4.82791	4.85664	3.83189	5.11467	4.27709	4.60909
697	CUAGGGAUUUGGGGUUGCUC	CTAGGGATTTGGGGTTGCTCNGG	954781e8fe0d6c1bb317cf73a4b39770	954781	g954781	+	8001	8020	8017	Env,gp41	0.120212	0.331009	0.361741	0.66525	0.245003	0.864769	0.231646	0.291757	0.370068	0.339291	0	0.124472	0.175869	0.769818	0.0438662	0.904384	0.116689	0.0762846	0.237985	0.193901	0.00019111	0.113225	0.225875	0.785017	0.0514864	0.897316	0.126147	0.0624799	0.194387	0.198352	2.05903	2.20827	3.17604	2.73543	3.39012	2.8566	2.16953	2.97422	2.609
698	ACAGGGAUGGAAAGGAUCAC	ACAGGGATGGAAAGGATCACNGG	43bad93db46aebd93d962bcaa30897f7	43bad9	g43BAD9	+	2999	3018	3015	Pol,RT	0.469084	0.242473	0.34243	0.235014	0.22791	0.436105	0.181768	0.241989	0.272406	0.264855	0.285017	0.0061612	0.173575	0.00820837	0.00500835	0.31274	0.0049144	0.00448136	0.0675145	0.0521168	0.297365	0.00556647	0.187162	0.00783621	0.0084772	0.258554	0.00541425	0.00729945	0.0748865	0.0550963	5.19369	4.81307	4.19823	4.60424	5.74334	4.13448	4.85766	4.00969	4.81819
699	CCUGGCCUCCCCUUGUGGGA	CCTGGCCTCCCCTTGTGGGANGG	e0f7eb3b89ae0d283729218745ef819f	e0f7eb	gE0F7EB	-	2107	2126	2109	Gag,p1,Pol	0.21172	0.230629	0.18231	0.769826	0.743938	0.567394	0.230553	0.302819	0.609037	0.579775	0.0778918	0.0890966	0.0521551	0.76726	0.683883	0.484239	0.0732095	0.130952	0.561598	0.504185	0.0814492	0.0859091	0.0597671	0.760922	0.689724	0.559751	0.0622807	0.129097	0.541562	0.50672	3.89906	3.89206	4.59701	4.12252	5.4247	5.26657	4.67226	4.3079	4.26029
700	GAAAAAAGAGCAGUGGGAAU	GAAAAAAGAGCAGTGGGAATNGG	15351a278b67823fdbff5161f1697e8c	15351a	g15351A	+	7749	7768	7765	Env,gp120,gp41	0.664944	0.0524145	0.0853438	0.166284	0.490859	0.101021	0.217486	0.0441014	0.20783	0.323948	0.67598	0.00976445	0.0261051	0.123368	0.469733	0.00320119	0.158167	0.0113937	0.164124	0.29121	0.85465	0.013624	0.0153169	0.309473	0.622576	0.0262591	0.175381	0.00727802	0.280277	0.405892	7.52929	5.3292	1.56359	6.55694	7.89337	4.02293	8.24873	6.40072	7.29486
701	AGCUCUGCUUCUUCUGUUAG	AGCTCTGCTTCTTCTGTTAGNGG	32d6264fa90fa3f50b8e7b24826dcb73	32d626	g32D626	-	3432	3451	3434	Pol,RT	0.153591	0.152719	0.148839	0.666714	0.25699	0.276269	0.0573342	0.10938	0.364149	0.285277	0.00526933	0.00475813	0.00198212	0.679126	0.0110789	0.110018	0.00644815	0.00484208	0.287144	0.120423	0.00517298	0.0060423	0.00161551	0.633903	0.0109506	0.0939794	0.00567644	0.0077574	0.279791	0.113903	2.20042	2.10749	2.504	2.2031	6.39169	2.91368	3.89326	4.15381	5.54915
702	CAGAAGAGAGCUUCAGGUUU	CAGAAGAGAGCTTCAGGTTTNGG	53470501de0b90780b963f48f85415ac	534705	g534705	+	2165	2184	2181	Gag,p6,Pol	0.0566794	0.0121934	0.014513	0.652588	0.0114091	0.205399	0.0346097	0.0121276	0.275046	0.123806	0.0469314	0	0	0.651339	0.00114509	0.0109475	0	0	0.28679	0.111094	0.0580808	0.000469484	0	0.628604	0.000584937	0.00578512	0	0	0.300994	0.110005	10.7258	11.1978	11.5799	9.58387	10.921	6.68658	10.2536	5.87155	14.7365
703	AUGUAUGGGAAUUGGUUCAA	ATGTATGGGAATTGGTTCAANGG	dc06192a95521a9307b2446e444bc48a	dc0619	gDC0619	-	6853	6872	6855	Env,gp120	0.719107	0.458727	0.46861	0.513547	0.140427	0.197551	0.0812356	0.171453	0.393146	0.302686	0.759221	0.601696	0.579778	0.582542	0.0183613	0.190898	0.0703255	0.0419764	0.394118	0.272665	0.806201	0.610958	0.673479	0.719459	0.0109759	0.434566	0.178232	0.020202	0.352132	0.300545	3.22729	3.07013	1.1455	2.84723	4.85431	2.51603	2.88737	3.02868	2.98693
704	UCAUACCCCAUCCAAAGGAA	TCATACCCCATCCAAAGGAANGG	99a45da398787d46f565389f8b1cccb0	99a45d	g99A45D	-	3228	3247	3230	Pol,RT	0.826033	0.592291	0.618551	0.763833	0.590998	0.580951	0.766811	0.735582	0.676403	0.64334	0.93733	0.833118	0.808294	0.845714	0.78408	0.805463	0.790999	0.867244	0.84616	0.816669	0.937508	0.837449	0.793389	0.824982	0.69628	0.784202	0.790889	0.866304	0.814457	0.768253	2.40201	1.85886	1.1899	1.9929	3.23276	2.30245	2.28459	2.19786	2.46952
705	CCAAGGGGAAGUGAUAUAGC	CCAAGGGGAAGTGATATAGCNGG	4789550dfc3fa0628fde8d75204e5fc5	478955	g478955	+	1480	1499	1496	Gag,p24	0.356408	0.325233	0.431564	0.321651	0.305846	0.92353	0.562406	0.732006	0.424214	0.374549	0.145445	0.0925997	0.24801	0.0965981	0.0852058	0.908205	0.70002	0.688351	0.268666	0.179144	0.129952	0.0955537	0.175412	0.0981617	0.0773753	0.921869	0.730848	0.679245	0.293109	0.170292	3.05921	2.63969	2.39547	2.3724	3.19586	2.46502	3.43362	2.76957	3.33066
706	UGAAUUAUAUAAAUAUAAAG	TGAATTATATAAATATAAAGNGG	2df3e79965a85b0584d29d59c684e6e7	2df3e7	g2DF3E7	+	7667	7686	7683	Env,gp120	0.245363	0.156758	0.16079	0.235043	0.688009	0.136993	0.195052	0.160116	0.284283	0.431631	0.0155285	0.0224822	0.0164314	0.0156132	0.630503	0.00849755	0.0182371	0.0133968	0.167968	0.317876	0.010059	0.0169014	0.0103972	0.0207104	0.623003	0.00829765	0.0166667	0.0137741	0.266512	0.323613	3.56828	4.8756	2.53572	4.54732	7.20298	3.86241	3.9299	4.20429	5.3333
707	AUGGCCCAAGAGUUAAACAA	ATGGCCCAAGAGTTAAACAANGG	359cf56ea3553dce00d0d210d5509fbe	359cf5	g359CF5	+	2599	2618	2615	Pol,RT	0.264626	0.557395	0.566356	0.716141	0.535276	0.750503	0.581312	0.53217	0.607244	0.560925	0.00795157	0.702857	0.725021	0.752539	0.641401	0.782582	0.736525	0.588486	0.711537	0.643631	0.00854171	0.701251	0.718648	0.704935	0.64282	0.790815	0.72521	0.581223	0.689574	0.63539	2.10324	1.84814	2.32587	1.58223	2.06663	2.36807	1.45363	1.61446	1.47966
708	AUAAAAGAACUCAAGACUUC	ATAAAAGAACTCAAGACTTCNGG	8db4e281ff06b43740cb4b5adc15c583	8db4e2	g8DB4E2	+	2791	2810	2807	Pol,RT	0.131904	0.661551	0.273394	0.633962	0.271297	0.587288	0.13224	0.77952	0.34661	0.377128	0.00203443	0.713452	0.0509044	0.693559	0.0380952	0.585268	0.00518749	0.724552	0.22363	0.234372	0.00252278	0.691083	0.0524545	0.690666	0.0341858	0.598989	0.0082378	0.720036	0.224869	0.230945	3.02972	2.87274	1.2398	3.05543	3.67486	3.30877	2.3226	2.59522	2.59499
709	AGUACCCUUCAGGAACAAAU	AGTACCCTTCAGGAACAAATNGG	b117d8d524d901367a60acf8f03cae1f	b117d8	gB117D8	+	1510	1529	1526	Gag,p24	0.66017	0.776728	0.497027	0.837611	0.395084	0.731	0.0271598	0.138578	0.550067	0.513562	0.635733	0.741146	0.492454	0.873554	0.401596	0.800559	0.025641	0.0518789	0.584964	0.517814	0.632248	0.740741	0.566372	0.840839	0.357203	0.794858	0.0165746	0.0471698	0.584531	0.500023	6.27544	5.80917	3.81707	3.18938	7.58136	4.84863	4.44224	4.39816	5.4474
710	GUACCAGCACACAAAGGAAU	GTACCAGCACACAAAGGAATNGG	d97654c1a7df262a1d612934960b1a5c	d97654	gD97654	+	4155	4174	4171	Pol,RNase	0.264951	0.389846	0.217533	0.521166	0.505935	0.277952	0.223262	0.430968	0.483587	0.442977	0.0646206	0.191155	0.171553	0.484204	0.133482	0.200159	0.0201342	0.302101	0.239677	0.200254	0.0885263	0.18607	0.0942928	0.383234	0.152779	0.248738	0.0194805	0.238677	0.197775	0.184177	3.47311	2.29939	2.69629	2.10027	2.96032	3.57459	1.47186	3.39784	3.78119
711	CUCAUUGUUUAUACUAGGUA	CTCATTGTTTATACTAGGTANGG	df1c15acf29ed4b1f6664f23f61f293c	df1c15	gDF1C15	-	2944	2963	2946	Pol,RT	0.8534	0.275579	0.446713	0.71657	0.761271	0.752427	0.36507	0.236804	0.595759	0.647318	0.90341	0.082008	0.490842	0.748365	0.758433	0.773622	0.0559551	0.0759358	0.524716	0.626038	0.899606	0.0845567	0.512339	0.755355	0.765107	0.806887	0.0556783	0.081022	0.527254	0.63357	4.86252	4.16124	2.76449	4.35944	5.7973	3.85915	5.19014	4.12492	5.15909
712	UUAAAAGAAAAGGGGGGAUU	TTAAAAGAAAAGGGGGGATTNGG	899653475e1ce15a2a91fff29dafa0ed	899653	g899653	+	4783	4802	4799	Pol,IN	0.851072	0.861379	0.724917	0.831324	0.813857	0.744376	0.773147	0.832611	0.865232	0.816509	0.82725	0.822378	0.691479	0.825516	0.742205	0.703998	0.734513	0.809157	0.83831	0.769581	0.867698	0.828829	0.636817	0.799362	0.723323	0.677305	0.742718	0.801418	0.848123	0.754653	1.18965	1.59702	1.01246	0.923144	1.93277	1.46001	1.95308	2.18176	1.07984
713	GGCUGCACUGUCCAUUUAUC	GGCTGCACTGTCCATTTATCNGG	a4cef2621b094eda59c566c088de0afe	a4cef2	gA4CEF2	-	3258	3277	3260	Pol,RT	0.159761	0.225914	0.195921	0.82609	0.384362	0.777383	0.848056	0.265751	0.504319	0.414381	0.00163777	0.0103595	0.0176163	0.878003	0.0785964	0.817325	0.836732	0.0413284	0.337384	0.208621	0.00236302	0.0101403	0.0200505	0.878329	0.175219	0.822965	0.829341	0.0437886	0.334172	0.253853	3.25869	1.72482	2.15123	2.79715	3.20939	2.81433	2.11527	1.814	4.07883
714	UUACUCCAACUAGCAUUCCA	TTACTCCAACTAGCATTCCANGG	2d679f3b20c9846ca13c51b060c0b304	2d679f	g2D679F	-	8052	8071	8054	Env,gp41	0.071209	0.246532	0.229278	0.595236	0.209724	0.185092	0.294317	0.54971	0.303957	0.278895	0.00368938	0.051972	0.0255573	0.613195	0.0333167	0.0181884	0.0476833	0.383905	0.169971	0.132182	0.000991107	0.0501393	0.0319581	0.605199	0.047386	0.0142337	0.0456621	0.402439	0.103241	0.132132	2.85992	6.26807	3.7883	3.54444	6.49636	4.08151	4.16405	5.08064	4.36841
715	GCAAAACAAAAGUAAGAAAA	GCAAAACAAAAGTAAGAAAANGG	da0eaebb044417aa5aa4430a1fc53d6d	da0eae	gDA0EAE	+	1110	1129	1126	Gag,p17	0.00565418	0.040773	0.0283314	0.386231	0.00947174	0.178661	0.0543794	0.0146907	0.111915	0.0746469	0.00125156	0	0	0.319641	0	0.0676598	0	0.00270411	0.0648088	0.0472398	0.000772201	0.00189873	0	0.346932	0.000151699	0.0418199	0	0.0517586	0.0519322	0.0509937	6.2581	9.50549	4.15306	5.65854	10.0831	5.10935	8.20253	5.24998	8.76167
716	UUUACUGGUACAGUUUCAAU	TTTACTGGTACAGTTTCAATNGG	b987a5ca545d43b4f28d40e0067433f8	b987a5	gB987A5	-	2562	2581	2564	Pol,RT	0.121043	0.780701	0.575437	0.731178	0.794138	0.655761	0.679854	0.710532	0.697409	0.709453	0.0684503	0.806659	0.519661	0.711099	0.764699	0.614047	0.660191	0.677265	0.665844	0.68089	0.0623673	0.789815	0.434984	0.565901	0.620975	0.471884	0.645443	0.643907	0.627071	0.576695	4.51376	2.84336	3.19631	3.37085	3.3908	3.26081	2.27845	1.99055	3.2937
717	AGGCCAGAUGAGAGAACCAA	AGGCCAGATGAGAGAACCAANGG	5dd7a391a79e49698b9ecbabed621a34	5dd7a3	g5DD7A3	+	1464	1483	1480	Gag,p24	0.459518	0.618304	0.75403	0.682118	0.725268	0.733831	0.316808	0.484803	0.661471	0.680828	0.594636	0.730446	0.708679	0.67187	0.697167	0.709255	0.0379821	0.49778	0.627623	0.672617	0.637999	0.727873	0.756204	0.696042	0.715704	0.66172	0.0346535	0.484244	0.655008	0.691966	1.85402	1.7724	1.53205	1.32442	2.81755	1.77878	3.33452	1.41933	3.3791
718	UAAAACAAAUUAUAAACAUG	TAAAACAAATTATAAACATGNGG	4e977460a75ffc4a7cb7983097d3b265	4e9774	g4E9774	+	7483	7502	7499	Env,gp120	0.594912	0.194979	0.272435	0.553636	0.674787	0.752343	0.423881	0.0383544	0.364998	0.517454	0.622162	0.0221174	0.0433112	0.504666	0.658901	0.724464	0.347902	0	0.271681	0.456317	0.630729	0.0107124	0.0630301	0.63722	0.717508	0.859413	0.336032	0.00231481	0.22626	0.500335	3.46832	5.05175	3.73823	3.87609	7.27542	4.13426	7.11576	4.87905	3.76117
719	GGUGUCUCAUUAUUUAUACU	GGTGTCTCATTATTTATACTNGG	bdd8cb7d0f80655cf21be43d209d0789	bdd8cb	gBDD8CB	-	2949	2968	2951	Pol,RT	0.558731	0.633303	0.401156	0.450272	0.463677	0.518715	0.0421619	0.552038	0.403528	0.470893	0.649801	0.719481	0.406559	0.447887	0.534727	0.564866	0.00730476	0.515406	0.418652	0.516693	0.645985	0.675548	0.407362	0.487862	0.5208	0.584339	0.00994388	0.516098	0.4173	0.511929	3.73171	3.6177	2.59591	4.60015	5.315	3.40494	4.87477	3.63394	4.48741
720	GCACAGUUUUAAUUGUGGAG	GCACAGTTTTAATTGTGGAGNGG	71756102bccd8962ce04d5e8121bc923	717561	g717561	+	7343	7362	7359	Env,gp120	0.234024	0.191608	0.169633	0.68965	0.123549	0.550136	0.198785	0.215409	0.247918	0.236667	0.00604103	0.0846288	0.0420816	0.680392	0.00504501	0.614525	0.0710691	0.126047	0.115296	0.130354	0.00317683	0.0598969	0.0276765	0.725509	0.00616055	0.648687	0.0661514	0.0895594	0.0842767	0.128864	3.27836	3.27017	2.06726	3.09643	4.32889	2.34561	2.54151	2.87699	0.759961
721	AAAUUAAAGCCAGGAAUGGA	AAATTAAAGCCAGGAATGGANGG	4c3c5f46d2d569e937d572472d76cc12	4c3c5f	g4C3C5F	+	2580	2599	2596	Pol,RT	0.764862	0.837756	0.761578	0.856825	0.803958	0.616993	0.715874	0.87389	0.808485	0.804694	0.856173	0.888932	0.82088	0.900202	0.826734	0.730933	0.77251	0.919402	0.866248	0.84678	0.816282	0.844788	0.810945	0.839936	0.724997	0.702539	0.736997	0.89087	0.851259	0.781701	3.29225	3.35058	2.329	2.79627	3.66963	2.67928	3.13854	2.8669	3.66212
722	GAAGGAAAAAUUACAAAAAU	GAAGGAAAAATTACAAAAATNGG	f54c1e9d8d275113a7bec4747558447b	f54c1e	gF54C1E	+	2679	2698	2695	Pol,RT	0.255334	0.238432	0.24921	0.227299	0.735681	0.123881	0.209219	0.232184	0.382604	0.481804	0.00104922	0.0116412	0.0159753	0.0155736	0.709549	0.0115186	0.00981687	0.0125913	0.232236	0.359532	0.00162167	0.0108741	0.0149388	0.0125223	0.62442	0.00962034	0.0105963	0.0111607	0.213322	0.317335	2.05206	1.98132	1.48053	1.85252	2.17284	2.0964	1.73248	1.88186	2.08711
723	UCAUAACCCAUCCAAAGAAA	TCATAACCCATCCAAAGAAANGG	ed37b3c37c79595b429eff2596e95d86	ed37b3	gED37B3	-	3228	3247	3230	Pol,RT	0.347539	0.618841	0.573766	0.423796	0.394788	0.817233	0.183938	0.393949	0.44904	0.447108	0.176056	0.75952	0.650924	0.168075	0.0627478	0.796835	0.0147332	0.290641	0.207648	0.24049	0.164626	0.763683	0.639588	0.166317	0.0515222	0.76509	0.0166698	0.287939	0.204011	0.232272	2.40201	1.85886	1.1899	1.9929	3.23276	2.30245	2.28459	2.19786	2.46952
724	CGUUGCCAAAGAGUGAUCUG	CGTTGCCAAAGAGTGATCTGNGG	7b4b51dbbfe7f4e286e04357e4d99932	7b4b51	g7B4B51	-	2256	2275	2258	Gag,p6,Pol,PR	0.627173	0.597563	0.653388	0.763953	0.39654	0.699074	0.62427	0.504188	0.603569	0.530495	0.935082	0.831233	0.93154	0.880149	0.236254	0.893825	0.884632	0.559767	0.743066	0.556245	0.935841	0.83303	0.929008	0.8932	0.231794	0.883951	0.881657	0.556864	0.758612	0.55682	0.405923	1.02359	0.430765	0.567516	1.05034	0.737766	0.58405	0.766201	1.12904
725	ACAGUCUCAAUAGGACUAAU	ACAGTCTCAATAGGACTAATNGG	5a9cdefb778ca4abc9297054c0bb4986	5a9cde	g5A9CDE	-	2553	2572	2555	Pol,RT	0.503774	0.79706	0.679267	0.835055	0.60686	0.653626	0.808056	0.799966	0.62615	0.66453	0.125729	0.800025	0.529048	0.869998	0.651804	0.649907	0.828067	0.777652	0.534984	0.64436	0.12176	0.781827	0.544605	0.837089	0.616917	0.613797	0.822074	0.75811	0.532976	0.621965	3.27965	3.77025	2.29216	3.14027	3.13328	2.77219	2.25169	1.56028	2.94474
726	AUAAAAGAACUCAGGACUUU	ATAAAAGAACTCAGGACTTTNGG	3f6373aaf0e6d192ee80dcf57a9f99b4	3f6373	g3F6373	+	2791	2810	2807	Pol,RT	0.79026	0.0905404	0.513063	0.105457	0.587563	0.111693	0.357473	0.114901	0.303571	0.42895	0.716479	0.0189336	0.426253	0.0212334	0.593345	0.0243305	0.028133	0.0592734	0.13018	0.378696	0.657457	0.0187051	0.397661	0.0203211	0.561802	0.0198362	0.0311939	0.0601264	0.130229	0.357766	3.02972	2.87274	1.2398	3.05543	3.67486	3.30877	2.3226	2.59522	2.59499
727	CAAUGAUAUACAGAAAUUAG	CAATGATATACAGAAATTAGNGG	b0dd6c15518226f6f8db797ee231a6cb	b0dd6c	gB0DD6C	+	3311	3330	3327	Pol,RT	0.715254	0.73849	0.724583	0.155793	0.133494	0.210715	0.0829478	0.309356	0.234739	0.294603	0.709654	0.7361	0.707293	0.0445216	0.0372656	0.0691415	0.0142095	0.242027	0.128684	0.216007	0.715218	0.741116	0.698601	0.0508413	0.0345988	0.0591693	0.0192235	0.239652	0.126442	0.214753	2.67287	2.07997	1.98337	2.01674	4.18603	2.6293	2.49666	2.69374	1.96945
728	CCUACACCUGUCAACAUAAU	CCTACACCTGTCAACATAATNGG	1783a71b9795fa338d815aac672df316	1783a7	g1783A7	+	2487	2506	2503	Pol,PR	0.884187	0.860133	0.703134	0.83133	0.827946	0.848164	0.709587	0.839035	0.789798	0.817609	0.859211	0.833436	0.540621	0.811991	0.77213	0.818926	0.788832	0.839099	0.757989	0.765752	0.858341	0.82837	0.559069	0.820987	0.770716	0.828685	0.782994	0.838214	0.757577	0.767768	2.88544	3.6341	1.76522	2.92821	4.94242	2.487	3.64815	2.95989	3.77203
729	UGGAACUUCUGGGACGCAGG	TGGAACTTCTGGGACGCAGGNGG	cc44f4ff0197b122fc5b01f9071f275e	cc44f4	gCC44F4	+	8569	8588	8585	Rev2,Env,gp41	0.399644	0.699502	0.520127	0.871745	0.460586	0.815534	0.471212	0.589151	0.685763	0.570119	0.363636	0.673469	0.553047	0.883552	0.432873	0.827562	0.454545	0.585366	0.670028	0.556514	0.316092	0.829787	0.459459	0.900251	0.638943	0.82677	0.5	0.470588	0.66342	0.648994	3.68776	4.3187	2.5938	5.8837	6.82647	3.69276	4.82944	5.30998	5.81461
730	CAGAACUACACACCAGGGCC	CAGAACTACACACCAGGGCCNGG	f6989202114ec92ac151ae99365edf5c	f69892	gF69892	+	84	103	100	5'LTR	0.525545	0.682551	0.555861	0.531764	0.330736	0.667189	0.788137	0.463312	0.493433	0.450149	0.451746	0.673542	0.536328	0.516309	0.0325224	0.689274	0.788999	0.388791	0.435692	0.294047	0.398575	0.75756	0.463628	0.598448	0.0165425	0.654686	0.746888	0.450216	0.438222	0.294753	7.01436	4.1777	4.95331	4.36833	8.26282	4.62741	6.41714	6.57476	5.46923
731	CUCCCACUCAGGAAUCCAGG	CTCCCACTCAGGAATCCAGGNGG	5c1b039820d10cf70a7b63c43feb43f6	5c1b03	g5C1B03	-	3775	3794	3777	Pol,RT	0.209516	0.205374	0.220566	0.835236	0.884457	0.807066	0.72826	0.618389	0.707609	0.688916	0.01568	0.0208676	0.045675	0.844161	0.899976	0.881724	0.835697	0.607691	0.660002	0.652085	0.0177424	0.0307838	0.0282686	0.826735	0.919344	0.853985	0.804719	0.574912	0.670646	0.656741	3.48798	2.57153	1.2022	2.0996	3.55604	1.84812	1.79309	2.5868	3.75748
732	CCUUGUCUCAAUAAAAGUAG	CCTTGTCTCAATAAAAGTAGNGG	44f71fa95251427f2bd1a7669581f9ac	44f71f	g44F71F	+	2279	2298	2295	Gag,p6,Pol,PR	0.165971	0.150764	0.185122	0.112986	0.731443	0.164259	0.223136	0.167548	0.212636	0.428919	0.0231273	0.000199794	0.0201007	0.0127493	0.755849	0.0463689	0.00734782	0.000740379	0.0867347	0.36715	0.0215829	0.000182582	0.0193872	0.0109689	0.720541	0.0390505	0.00736151	0.000696379	0.0848048	0.349931	5.00185	7.4425	5.36368	4.12956	8.91171	4.41926	6.56639	5.02237	2.82417
733	AGCAGGAAGCACUAUGGGCG	AGCAGGAAGCACTATGGGCGNGG	b22ab9159e45b8ae8c581e7917d31720	b22ab9	gB22AB9	+	7799	7818	7815	Env,gp41	0.744459	0.823443	0.773098	0.25181	0.631429	0.0909421	0.50197	0.705659	0.527065	0.598417	0.684589	0.789975	0.722774	0.0115634	0.527301	0.00351939	0.359596	0.625957	0.405457	0.490743	0.703326	0.770907	0.740883	0.00492033	0.549864	0.0086511	0.340557	0.586758	0.519801	0.511577	3.74516	4.24937	1.85359	2.50298	4.82168	4.35792	3.41451	4.82224	2.14585
734	UAAAAGAACUCAAGAUUUUU	TAAAAGAACTCAAGATTTTTNGG	52da167a5064b034222bbaf345091ff6	52da16	g52DA16	+	2792	2811	2808	Pol,RT	0.466424	0.156105	0.389778	0.160587	0.655199	0.17236	0.768637	0.207425	0.546235	0.475385	0.24904	0.0219256	0.306963	0.0223172	0.785704	0.0368918	0.816878	0.0604414	0.50099	0.474336	0.237744	0.0213201	0.314467	0.0220798	0.794365	0.0303932	0.81167	0.0609076	0.490211	0.477188	3.42042	3.48871	1.52667	3.38284	4.1395	3.6459	2.49364	3.01013	3.87392
735	CUCUCUGCUGGUGGGGCUGU	CTCTCTGCTGGTGGGGCTGTNGG	b61eca90bdf3e9eb6702b700b82a7084	b61eca	gB61ECA	-	2155	2174	2157	Gag,p6,Pol	0.666502	0.89529	0.738864	0.532185	0.871929	0.90637	0.869262	0.782906	0.755922	0.793284	0.801332	0.884741	0.633876	0.558941	0.840734	0.898284	0.830357	0.835868	0.687101	0.772633	0.791668	0.877246	0.77795	0.5459	0.842011	0.916298	0.798387	0.816465	0.685425	0.784481	3.99185	2.53359	4.89024	3.3852	5.43606	2.67356	3.15197	3.28306	4.02265
736	AACAGAAAUUUGUACAGAAA	AACAGAAATTTGTACAGAAANGG	67afa24a430403e394b71491013565ce	67afa2	g67AFA2	+	2651	2670	2667	Pol,RT	0.0804534	0.214279	0.228298	0.427371	0.0467424	0.506331	0.238852	0.419685	0.239293	0.176336	0.00538063	0.0838558	0.129401	0.109336	0.00449571	0.389179	0.139068	0.32943	0.153781	0.0773774	0.00515191	0.0820531	0.12381	0.106435	0.00360898	0.379867	0.136819	0.328867	0.157091	0.0759336	3.71982	3.48585	3.2911	3.79901	4.41735	3.72653	4.79644	3.9218	4.56574
737	CAUGGUGUUUAAAUCUUGUG	CATGGTGTTTAAATCTTGTGNGG	29d7ee3e4e18e14f1768ba4dee5bffec	29d7ee	g29D7EE	-	1331	1350	1333	Gag,p24	0.435673	0.369352	0.389773	0.891269	0.689239	0.74219	0.615741	0.645838	0.716576	0.646502	0.00507429	0.00410349	0.0149723	0.899518	0.696481	0.721965	0.518116	0.506926	0.609671	0.543015	0.00425306	0.00399129	0.0260217	0.887741	0.697627	0.697035	0.501232	0.508911	0.60551	0.542096	3.82531	4.66535	1.85937	3.08789	6.27765	4.64169	3.43021	3.05504	3.91297
738	UUGUACUGAUAUCUAAUCCC	TTGTACTGATATCTAATCCCNGG	7a45138a04e06f8268324c6d8c4c56c2	7a4513	g7A4513	-	2970	2989	2972	Pol,RT	0.414203	0.850669	0.472942	0.813864	0.614795	0.582442	0.384039	0.848119	0.694596	0.648715	0.0622605	0.916779	0.350293	0.861603	0.719644	0.667931	0.141966	0.912347	0.687041	0.680391	0.0638	0.922598	0.338911	0.870384	0.713926	0.731174	0.148435	0.905325	0.672124	0.678081	3.76121	2.56325	1.64924	2.25351	4.11333	2.40343	4.2299	2.67208	2.49463
739	CAAAAAUCUUAGAGCCCUUU	CAAAAATCTTAGAGCCCTTTNGG	5ea175735e22eb8d9ec825a31d07fa35	5ea175	g5EA175	+	3043	3062	3059	Pol,RT	0.510468	0.737412	0.619483	0.369627	0.776892	0.297476	0.364912	0.763508	0.48728	0.649075	0.482774	0.730038	0.560209	0.0472128	0.794191	0.146919	0.213058	0.748031	0.367483	0.592247	0.39033	0.720126	0.567201	0.0313647	0.780432	0.0997442	0.216216	0.744845	0.376388	0.578457	5.21368	6.28283	4.32086	5.13743	5.88489	2.55345	5.15499	3.42031	5.74052
740	AUGCUACUUUGAAAUAUUGC	ATGCTACTTTGAAATATTGCNGG	71bef7de9b42ec48b66052b92923c0e8	71bef7	g71BEF7	-	3021	3040	3023	Pol,RT	0.58511	0.279834	0.539511	0.624203	0.56223	0.637266	0.535275	0.721866	0.628435	0.562491	0.521639	0.0135398	0.537162	0.699004	0.563187	0.726339	0.531936	0.701714	0.621835	0.548405	0.526645	0.016621	0.552757	0.699072	0.538603	0.705899	0.526696	0.702636	0.620898	0.538418	3.91378	4.58367	2.71409	4.45742	5.22938	3.5312	4.34459	3.92088	4.99694
741	UUUAGAAUCGCAAAACCAGC	TTTAGAATCGCAAAACCAGCNGG	5bd631f54d2963c27b1d0e091347f905	5bd631	g5BD631	-	6885	6904	6887	Env,gp120	0.0707602	0.499068	0.330652	0.391745	0.0635442	0.0775236	0.279384	0.472975	0.173781	0.196495	0.00634887	0.345663	0.185322	0.366798	0.0176081	0.0322364	0.107908	0.342308	0.130443	0.129228	0.0118615	0.577853	0.488054	0.667392	0.0617473	0.0539605	0.1372	0.486309	0.223243	0.252209	3.62826	2.55036	4.04001	3.69722	5.18186	4.26077	3.37972	3.87912	3.84626
742	CAGUGACAGUACUGGAUGUG	CAGTGACAGTACTGGATGTGNGG	4c71b0aa7f0fdcd038e93fcc99177b9c	4c71b0	g4C71B0	+	2863	2882	2879	Pol,RT	0.632908	0.604314	0.643097	0.653841	0.792188	0.699341	0.685968	0.541188	0.683596	0.711487	0.806627	0.772378	0.826692	0.686678	0.814673	0.811607	0.688588	0.499156	0.738007	0.77359	0.819588	0.774279	0.824141	0.636272	0.828001	0.735082	0.681316	0.509973	0.736381	0.7725	2.83226	1.90985	1.86163	1.91506	3.24453	1.80822	2.27047	2.27274	3.41048
743	CCAAUUCCCCCUAUCAUUUU	CCAATTCCCCCTATCATTTTNGG	0529ab896446d69edf7bad7bb86bfd9a	0529ab	g0529AB	-	2385	2404	2387	Pol,PR	0.949159	0.967797	0.886877	0.893036	0.832869	0.946608	0.83968	0.93785	0.858359	0.872861	0.941048	0.968068	0.860629	0.880301	0.903671	0.942286	0.80287	0.929293	0.843164	0.898962	0.935567	0.962144	0.853041	0.886431	0.900038	0.941717	0.792627	0.925484	0.841162	0.89603	0.715908	1.56849	0.727444	0.65676	1.90161	0.708902	1.51368	1.51172	1.61899
744	GCACAAUAAUGUAUGGGAAU	GCACAATAATGTATGGGAATNGG	5214438727ca588921a3503abf2ae10b	521443	g521443	-	6861	6880	6863	Env,gp120	0.778668	0.842902	0.874663	0.809182	0.803565	0.823375	0.53268	0.834261	0.681526	0.801241	0.885257	0.864044	0.895851	0.83505	0.849098	0.833121	0.517076	0.818002	0.636983	0.829971	0.843771	0.880573	0.929289	0.872009	0.886199	0.915268	0.602013	0.830578	0.608702	0.854684	3.52317	2.08427	1.73357	2.70785	5.50301	2.23704	1.99682	2.9111	2.04731
745	AUAUGUUGCAACUCACAGUC	ATATGTTGCAACTCACAGTCNGG	909fe95e57ce1d97da3577ee791ba06b	909fe9	g909FE9	+	7915	7934	7931	Env,gp41	0.561234	0.0904772	0.165794	0.497098	0.301147	0.422447	0.387034	0.402976	0.321841	0.318968	0.338846	0.0173077	0.0400109	0.269667	0.202178	0.101867	0.275973	0.0937755	0.182504	0.177387	0.381828	0.0160171	0.0327896	0.255394	0.300042	0.0871407	0.297968	0.0982567	0.148129	0.219174	0.611137	2.21131	0.385749	0.901084	2.31489	1.04991	1.11987	1.84037	1.00421
746	UCGAUUCCUUCGGGCCUGUC	TCGATTCCTTCGGGCCTGTCNGG	fcfaea5b989b094143f811d42067287b	fcfaea	gFCFAEA	-	8406	8425	8408	Tat2,Rev2,Env,gp41	0.42048	0.54658	0.279094	0.670023	0.362975	0.398746	0.799257	0.581918	0.434687	0.429839	0.379313	0.45508	0.0982597	0.55996	0.0790641	0.0187964	0.750943	0.440543	0.228076	0.218535	0.37023	0.408854	0.0876278	0.571251	0.0908767	0.0175781	0.730159	0.415873	0.113461	0.207366	5.65023	3.59831	4.56089	4.53191	6.40436	2.76125	2.37035	4.51458	5.37603
747	AACCCCCAUUUCUUUGGAUG	AACCCCCATTTCTTTGGATGNGG	b422f2c25872b818ed3f4b89c81d8ea0	b422f2	gB422F2	+	3220	3239	3236	Pol,RT	0.250723	0.488485	0.462973	0.322553	0.804416	0.397575	0.524715	0.158052	0.629308	0.597214	0.086075	0.616885	0.542911	0.120096	0.838639	0.482498	0.493855	0.0980392	0.777012	0.612372	0.0878378	0.619016	0.540474	0.115957	0.849645	0.300935	0.494692	0.0971223	0.775714	0.61194	2.30161	1.52159	0.96849	1.57371	2.87871	2.02832	2.06958	1.84291	1.96631
748	UCACAGUAAUUGGAGAGCAA	TCACAGTAATTGGAGAGCAANGG	f6460f4a703f8601cdb2076634cfdfe0	f6460f	gF6460F	+	4274	4293	4290	Pol,IN	0.540316	0.225515	0.307952	0.718926	0.547612	0.31631	0.162614	0.304799	0.359568	0.479668	0.726268	0.284324	0.391184	0.706321	0.700387	0.391016	0.194411	0.393181	0.405479	0.583179	0.742607	0.293651	0.415592	0.71476	0.785556	0.427725	0.210407	0.391175	0.438339	0.632286	2.9426	3.99354	2.73218	2.26647	4.41259	2.66936	2.30423	3.27891	2.64453
749	GUAUAAACAAUGAGACACCA	GTATAAACAATGAGACACCANGG	c6cffb668604333d26f3cba41b765a2d	c6cffb	gC6CFFB	+	2950	2969	2966	Pol,RT	0.391301	0.523315	0.743728	0.733586	0.591982	0.710009	0.337615	0.630721	0.63581	0.616471	0.410196	0.250899	0.777094	0.797597	0.588486	0.765673	0.154286	0.476919	0.64705	0.600207	0.207727	0.251576	0.758684	0.801906	0.575016	0.767435	0.154275	0.479762	0.637457	0.581105	4.4015	2.97029	1.56506	3.15201	4.60488	2.78775	4.44008	3.055	2.9402
750	AUACAUUAUUGUGCCCCAGC	ATACATTATTGTGCCCCAGCNGG	0c5b9ba65382aee82e13ba29ebdc903f	0c5b9b	g0C5B9B	+	6867	6886	6883	Env,gp120	0.0644889	0.696629	0.708164	0.418414	0.0752709	0.855102	0.076052	0.11834	0.290358	0.274006	0.00653299	0.650861	0.682072	0.12069	0.0138816	0.834664	0.0134364	0.0555524	0.179282	0.185037	0.0174808	0.663147	0.688949	0.130419	0.00859808	0.773986	0.0737822	0.0522811	0.166535	0.183277	3.35901	2.57214	3.61241	3.35269	5.40942	3.73087	3.6621	3.85214	3.17804
751	CUUUGGACAGGCUUGUGUUA	CTTTGGACAGGCTTGTGTTANGG	ef187089eb9b06d974c0a7643b51b99e	ef1870	gEF1870	-	6826	6845	6828	Env,gp120	0.0548877	0.174832	0.155657	0.123544	0.739503	0.132369	0.16803	0.048424	0.42463	0.441677	0	0.00410919	0.00230416	0.00638652	0.702725	0	0.0121004	0	0.343235	0.363537	0	0.00127146	0.00810223	0.00235424	0.708342	0	0.00651466	0	0.474226	0.379234	4.88667	2.31145	2.96852	2.96552	5.75847	5.25018	3.7804	4.66635	1.52532
752	UCUUUCUGAUGCUUUUUGUC	TCTTTCTGATGCTTTTTGTCNGG	c2654dba995d3579e2df9c0159a8d5d5	c2654d	gC2654D	-	3201	3220	3203	Pol,RT	0.385987	0.48086	0.780155	0.472298	0.178167	0.723399	0.383486	0.374549	0.383878	0.355548	0.0582099	0.112114	0.697889	0.105178	0.0163111	0.609152	0.115528	0.0834994	0.140957	0.13856	0.0605199	0.151959	0.692286	0.10589	0.0132221	0.669446	0.114412	0.0834273	0.145172	0.141909	2.58819	2.76373	2.28284	2.92966	3.74682	2.48763	5.34173	3.17984	3.01182
753	GCAAUAGGCCCUGCAUGCAC	GCAATAGGCCCTGCATGCACNGG	2b68c58c01c8b9efbf9bf7bf0c3e3600	2b68c5	g2B68C5	-	1441	1460	1443	Gag,p24	0.281973	0.309237	0.306231	0.56852	0.474656	0.639892	0.239834	0.0179922	0.386504	0.418862	0.00987449	0.111867	0.119811	0.568316	0.517802	0.632255	0.042833	0.00275378	0.329697	0.382286	0.01311	0.0964388	0.082187	0.588848	0.457965	0.594519	0.0492487	0.0209293	0.348288	0.35375	4.12404	5.45623	2.5661	4.90865	6.67874	5.09759	4.98023	4.09642	5.11096
754	GUACAGAAAUGGAAAAGGAA	GTACAGAAATGGAAAAGGAANGG	0be887569210de4f6e9b955a0462fe97	0be887	g0BE887	+	2662	2681	2678	Pol,RT	0.24317	0.484999	0.279952	0.786627	0.163343	0.507502	0.424176	0.493026	0.512479	0.34126	0.053516	0.446871	0.191292	0.80263	0.0101805	0.418488	0.377647	0.450736	0.481909	0.242038	0.052649	0.414706	0.181277	0.803273	0.00630655	0.399083	0.363636	0.447768	0.43089	0.230837	2.27745	2.36884	2.07718	2.38658	3.38073	3.38919	2.75792	3.19444	2.59936
755	UAGGAAUACCACAUCCCGCA	TAGGAATACCACATCCCGCANGG	2484d7f6e2a14af637cd320847367746	2484d7	g2484D7	+	2824	2843	2840	Pol,RT	0.350011	0.205034	0.287264	0.666186	0.135229	0.38154	0.318966	0.135771	0.340657	0.260337	0.0245726	0.0171385	0.146237	0.541212	0.00094336	0.0213821	0.0145122	0.00315096	0.138408	0.0982701	0.0240964	0.0192982	0.140152	0.519699	0.00137416	0.021927	0.0143339	0.00361367	0.131678	0.0947455	5.61484	4.22921	4.06601	4.45152	6.05324	3.94989	4.14697	4.51531	6.70884
756	CGAGAGCGUCAGUAUUAAGC	CGAGAGCGTCAGTATTAAGCNGG	2f69bb456f2f3f46df1f053ec782cb91	2f69bb	g2F69BB	+	797	816	813	Gag,p17	0.251677	0.270035	0.638517	0.795174	0.365268	0.800128	0.898862	0.717014	0.535963	0.480073	0.0173391	0.103873	0.577199	0.809624	0.0115914	0.77715	0.916452	0.615654	0.327752	0.259166	0.0181144	0.138453	0.595442	0.775942	0.0118342	0.744664	0.802577	0.727425	0.367506	0.267399	4.52957	7.31859	2.94941	5.34366	7.66026	4.14015	5.84851	6.16623	5.60663
757	UUCUACUACUCCCUGACUUU	TTCTACTACTCCCTGACTTTNGG	82a35068cd0533def73fa5a8f00519ca	82a350	g82A350	-	4666	4685	4668	Pol,IN	0.582383	0.166198	0.316849	0.606805	0.818779	0.533767	0.620046	0.124263	0.564188	0.611954	0.734185	0.0151108	0.0791993	0.705441	0.82358	0.599958	0.827044	0.0231626	0.535668	0.593645	0.73434	0.0138376	0.087451	0.65627	0.831969	0.58234	0.828869	0.0210896	0.562892	0.594544	3.33908	2.36653	2.40815	2.45287	4.89189	3.38027	1.67685	3.1689	2.90831
758	UAGUCUCUAAAGGGUUCCUU	TAGTCTCTAAAGGGTTCCTTNGG	167f0b9ee5e1110e4606de42fe57821a	167f0b	g167F0B	-	1657	1676	1659	Gag,p24	0.331691	0.452333	0.361729	0.77926	0.836594	0.793024	0.640035	0.354994	0.691507	0.685325	0.120541	0.0803027	0.0728667	0.804899	0.882274	0.818101	0.871865	0.0879928	0.662975	0.626945	0.104368	0.0868794	0.0963072	0.835515	0.882555	0.816279	0.865094	0.0835614	0.687824	0.635043	2.98763	2.34215	2.46646	1.92867	2.84423	2.54398	1.31744	2.4386	2.51207
759	UGGGCAAGUCAGAUUUAUGC	TGGGCAAGTCAGATTTATGCNGG	de3b5cc0374c2ac687f0350dc39ba4ed	de3b5c	gDE3B5C	+	3345	3364	3361	Pol,RT	0.751018	0.567853	0.605692	0.5307	0.232538	0.450646	0.418948	0.434955	0.416514	0.395211	0.70802	0.501478	0.418879	0.377038	0.0501156	0.207847	0.020006	0.144858	0.187759	0.2197	0.692315	0.511494	0.43169	0.366953	0.0528368	0.183417	0.0241558	0.14503	0.192736	0.22088	5.69684	6.69895	4.63275	4.78961	7.7204	6.4561	5.29281	6.51186	6.00055
760	GAGAUCUUCAGACCUGGAGG	GAGATCTTCAGACCTGGAGGNGG	69f61cd5ea9d38ffb8cb80c48353c438	69f61c	g69F61C	+	7620	7639	7636	Env,gp120	0.763537	0.577518	0.582887	0.633995	0.58992	0.701967	0.319852	0.49435	0.598508	0.600646	0.755872	0.673602	0.627832	0.605513	0.58876	0.719738	0.0557683	0.406029	0.585051	0.601805	0.804454	0.685556	0.686215	0.682977	0.627305	0.706279	0.0486855	0.463487	0.695311	0.651976	3.61196	4.29207	4.09382	2.80463	4.61911	4.07395	4.44556	4.26956	2.99528
761	AUCAGUAACAGUACUGGAUG	ATCAGTAACAGTACTGGATGNGG	14d2c4cb54befdc786231a90c2fcf458	14d2c4	g14D2C4	+	2861	2880	2877	Pol,RT	0.809174	0.775708	0.814128	0.827935	0.632015	0.810436	0.814969	0.725647	0.671178	0.709072	0.833693	0.770258	0.808406	0.839235	0.75179	0.823152	0.855646	0.756405	0.660116	0.76743	0.832364	0.782993	0.780983	0.839373	0.741967	0.836099	0.850101	0.759607	0.655211	0.760963	2.88947	2.08285	1.91863	1.97441	3.34814	1.86276	2.29935	2.34009	3.48395
762	GGAACCUCCAUUCCUUUGGA	GGAACCTCCATTCCTTTGGANGG	24433127beb4b9d6d77475e975045fb0	244331	g244331	+	3218	3237	3234	Pol,RT	0.836388	0.563092	0.578963	0.707694	0.41067	0.552285	0.586408	0.695108	0.591732	0.534477	0.878929	0.710576	0.643022	0.768862	0.108321	0.671516	0.651198	0.797779	0.640259	0.434509	0.884034	0.713758	0.637679	0.781357	0.146084	0.65552	0.651681	0.797857	0.631141	0.452245	2.29627	1.55274	0.968121	1.58751	2.89755	2.02215	2.06513	1.86588	1.97451
763	ACUCUUCUCUUUGCCCUGGU	ACTCTTCTCTTTGCCCTGGTNGG	385529b655200bd9b8b24f278049f745	385529	g385529	-	7719	7738	7721	Env,gp120	0.742657	0.0465198	0.368827	0.324786	0.12698	0.487517	0.242333	0.308236	0.297499	0.237925	0.640961	0.0113933	0.236052	0.1207	0.00756355	0.350945	0.0156658	0.0212878	0.158656	0.103639	0.601102	0.00645995	0.275799	0.130872	0.0044543	0.415385	0.0112782	0.0547786	0.145092	0.106862	5.38806	6.03344	2.5292	5.34769	7.78703	3.53459	4.78825	3.5777	4.48313
764	UAGCUUGAAGCACCAUCCAA	TAGCTTGAAGCACCATCCAANGG	aada7a742a6727b96c1ed763db04260d	aada7a	gAADA7A	-	127	146	129	5'LTR	0.176626	0.504431	0.540147	0.799426	0.659114	0.76143	0.520008	0.477258	0.559254	0.609797	0	0.135055	0.34127	0.815774	0.595967	0.840165	0.526664	0.093176	0.473961	0.499774	0	0.117414	0.292683	0.827613	0.701296	0.862682	0.39738	0.0719424	0.483708	0.543798	3.32396	4.32534	1.68214	1.8873	4.91629	4.38006	2.61209	3.3335	1.94324
765	AUGUUGCAACUCACAGUCUG	ATGTTGCAACTCACAGTCTGNGG	262cdd37a0532ceff5679354226a8ee3	262cdd	g262CDD	+	7917	7936	7933	Env,gp41	0.842119	0.400235	0.415989	0.830637	0.683998	0.53257	0.575762	0.629519	0.59644	0.644564	0.901566	0.140256	0.194712	0.910953	0.76856	0.573069	0.866445	0.668069	0.55866	0.654785	0.911441	0.131287	0.173611	0.904383	0.824009	0.538957	0.872197	0.679716	0.520393	0.673285	0.68034	2.56045	0.504114	1.07972	2.64091	1.17245	1.2356	1.91645	1.06746
766	UUCUGCUUCUAUAUAUCCAC	TTCTGCTTCTATATATCCACNGG	6d8a7b1a0fc883febad177ae36ea4f03	6d8a7b	g6D8A7B	-	4471	4490	4473	Pol,IN	0.757342	0.417264	0.364523	0.714948	0.227455	0.312331	0.139417	0.354863	0.376975	0.366038	0.795242	0.179696	0.150729	0.716988	0.0286252	0.0674019	0.0131291	0.0951292	0.249944	0.203152	0.823129	0.171002	0.141667	0.451812	0.0614338	0.0457271	0.0123967	0.0965392	0.213172	0.181992	2.6408	4.04508	2.185	2.23431	5.70198	2.56834	4.65419	2.79728	2.16744
767	CCACUUUUUAAAAGAAAAGG	CCACTTTTTAAAAGAAAAGGNGG	95cd2f9c7d896ca39893b8afc76e1619	95cd2f	g95CD2F	+	9060	9079	9076	Nef	0.252628	0.284235	0.323813	0.350169	0.204728	0.384776	0.278376	0.226093	0.314827	0.260619	0.23865	0.222347	0.265983	0.273674	0.244099	0.331381	0.231427	0.201905	0.300775	0.253988	0.384346	0.337276	0.268999	0.413831	0.474232	0.37518	0.325397	0.27053	0.286171	0.398611	2.22106	2.39008	1.66762	1.8126	2.65209	2.85035	1.67281	2.19064	1.41349
768	CAAAACUGUUUAAUAGUACU	CAAAACTGTTTAATAGTACTNGG	ef76b71ac8d62d611cf773d46139db19	ef76b7	gEF76B7	+	7387	7406	7403	Env,gp120	0.460249	0.270892	0.153416	0.369299	0.0831352	0.198806	0.0439811	0.0719206	0.182187	0.171938	0.284344	0.120447	0.0272512	0.178791	0.00207593	0.00410614	0	0	0.0585032	0.0558655	0.319281	0.0860015	0.0386254	0.180543	0.000449843	0.00111707	0	0	0.0463915	0.0543409	15.2488	14.5046	12.7447	10.1047	15.7984	16.0655		13.1766
769	AAGAAAAGGGGGGACUGGAA	AAGAAAAGGGGGGACTGGAANGG	bfd0d2d826eeb14910fafcf9767e1cf2	bfd0d2	gBFD0D2	+	9071	9090	9087	Nef,3'LTR	0.609119	0.706501	0.565474	0.767596	0.793204	0.785716	0.734658	0.520827	0.650042	0.722816	0.907605	0.848557	0.84759	0.782435	0.922233	0.824726	0.77305	0.790266	0.773118	0.866523	0.911811	0.907362	0.811378	0.860055	0.914302	0.727568	0.856557	0.853242	0.802232	0.87705	5.91788	6.90164	3.64567	4.14862	7.912	7.35547	4.65642	5.8454	5.07009
770	CUAGGAGCUGUUGAUCCCUU	CTAGGAGCTGTTGATCCCTTNGG	1654e9f2ba1a3777339e12291ac3236f	1654e9	g1654E9	-	7985	8004	7987	Env,gp41	0.370179	0.685988	0.666928	0.545607	0.540544	0.683909	0.441243	0.574426	0.564591	0.563625	0.0675567	0.745226	0.76782	0.428816	0.703529	0.876105	0.480657	0.715081	0.643298	0.644163	0.0817443	0.717655	0.641456	0.405414	0.756161	0.799611	0.471396	0.722367	0.698014	0.65531	2.73378	2.87136	3.82224	2.30141	3.97548	2.33305	3.95298	3.67975	2.38523
771	GGCACAUAGCCAGAAAUUGC	GGCACATAGCCAGAAATTGCNGG	e2b219697bb78b03f9edb99dcadde2a0	e2b219	gE2B219	+	1985	2004	2001	Gag,p7	0.329889	0.120817	0.322839	0.695265	0.626035	0.460329	0.536078	0.226547	0.568172	0.519149	0.0316832	0.00444376	0.0377726	0.703326	0.59082	0.405803	0.546871	0.0135863	0.440504	0.425657	0.0450909	0.00441014	0.029307	0.705764	0.598459	0.473189	0.424107	0.0187718	0.420824	0.42869	2.7201	4.0159	2.45032	3.95194	3.32218	4.52602	2.93891	4.57157	3.31485
772	UUACUCCAACUAGAGUUCCA	TTACTCCAACTAGAGTTCCANGG	ded2ff48a2bed2b5b513b1ca40f8d2a0	ded2ff	gDED2FF	-	8052	8071	8054	Env,gp41	0.255311	0.78141	0.831767	0.306786	0.605768	0.625648	0.800065	0.361604	0.528526	0.570439	0.0355542	0.773119	0.825177	0.0229036	0.637045	0.789815	0.730612	0.0131778	0.478251	0.520608	0.017535	0.767736	0.858122	0.0260973	0.563253	0.812737	0.714286	0.0102524	0.588835	0.500148	2.85992	6.26807	3.7883	3.54444	6.49636	4.08151	4.16405	5.08064	4.36841
773	UCUGAUAAUGCUGAAAACAU	TCTGATAATGCTGAAAACATNGG	5fa3fc2b38c85d6e9a8373a313b48e76	5fa3fc	g5FA3FC	-	1300	1319	1302	Gag,p24	0.631134	0.762524	0.668611	0.787881	0.518221	0.756907	0.83524	0.760097	0.713144	0.63039	0.811236	0.558923	0.812029	0.66978	0.0557499	0.575827	0.800422	0.57907	0.572671	0.381268	0.824367	0.557848	0.852047	0.706844	0.0666411	0.630835	0.816349	0.598194	0.59837	0.400578	2.77554	2.43747	2.41339	2.5349	3.69367	2.98466	2.77355	3.16739	3.08898
774	UGCAUGGGUAAAAGUAAUAG	TGCATGGGTAAAAGTAATAGNGG	cd94e8c9ca8423621c01d13b988692a5	cd94e8	gCD94E8	+	1248	1267	1264	Gag,p24	0.0326759	0.0882044	0.167037	0.0509482	0.45711	0.584988	0.0586478	0.0898356	0.098925	0.275098	0.000637443	0.00272292	0.0217806	0.00486582	0.426491	0.574558	0.00578035	0.00484032	0.0494997	0.222571	0.000600384	0.00227583	0.0595085	0.00894898	0.374969	0.562697	0.00446429	0.004423	0.100862	0.207708	4.64765	5.42446	2.67832	3.20272	5.59074	4.69805	4.27913	3.82529	4.02046
775	UUAGAAGACAUAAAUUUGCC	TTAGAAGACATAAATTTGCCNGG	1bc19b57640186917eb9d96beffe887f	1bc19b	g1BC19B	+	2349	2368	2365	Pol,PR	0.78277	0.489936	0.779693	0.472026	0.664604	0.627757	0.761799	0.456609	0.630277	0.632233	0.909035	0.549161	0.824133	0.444835	0.660471	0.695745	0.737927	0.426971	0.662941	0.64649	0.906054	0.551516	0.818519	0.464466	0.65419	0.671651	0.734578	0.423438	0.661969	0.64446	1.97989	2.65735	1.66167	2.42569	3.70364	2.41175	3.38293	3.4338	2.07879
776	UUUAAAAUAGUCUUACAAUC	TTTAAAATAGTCTTACAATCNGG	95eddfe157d3d9e53a0458fdee19ad2b	95eddf	g95EDDF	-	1774	1793	1776	Gag,p24	0.16903	0.194471	0.360877	0.736387	0.486644	0.344178	0.448081	0.357918	0.439493	0.44965	0.00562425	0.0204917	0.132692	0.694875	0.622202	0.0295262	0.348922	0.111395	0.471663	0.44511	0.00364853	0.0222801	0.114729	0.64324	0.550615	0.0185634	0.354043	0.139558	0.451217	0.40267	4.87335	4.49672	3.42885	5.09151	6.20268	2.78519	3.75713	3.89261	5.30695
777	AUUUGUGGAAAAAAGGCUAU	ATTTGTGGAAAAAAGGCTATNGG	46d4bd4029cf7f44d97c6ba601f0a810	46d4bd	g46D4BD	+	2448	2467	2464	Pol,PR	0.790423	0.405941	0.785213	0.0602506	0.827912	0.0740566	0.0665536	0.458631	0.325111	0.603077	0.721347	0.186378	0.761721	0.00987818	0.831558	0.0159856	0.00569459	0.243715	0.26176	0.55728	0.728768	0.183955	0.754409	0.00723354	0.815374	0.015023	0.00586217	0.246054	0.263036	0.549088	4.14181	4.47562	2.78979	3.92554	5.14795	3.74354	6.00861	4.22271	4.3975
778	AAGGAAAAAUUACAAAAAUU	AAGGAAAAATTACAAAAATTNGG	4c5f377664194973f9e0696096f6296a	4c5f37	g4C5F37	+	2680	2699	2696	Pol,RT	0.215661	0.27137	0.280275	0.246193	0.742622	0.141204	0.236068	0.256034	0.410044	0.495457	0.000899401	0.0122308	0.016929	0.0153601	0.705579	0.0123977	0.00955761	0.0157711	0.247063	0.359458	0.00149353	0.0111752	0.0174143	0.0135562	0.621387	0.0101289	0.0105149	0.0148385	0.230222	0.318205	1.95453	1.84164	1.3328	1.71618	2.00506	1.91462	1.58614	1.69017	1.97553
779	CAUGCAGGGCCUGUUGCACC	CATGCAGGGCCTGTTGCACCNGG	d1e58ce5990d317c2024694237bf1ff6	d1e58c	gD1E58C	+	1444	1463	1460	Gag,p24	0.0131181	0.133377	0.163189	0.703885	0.679759	0.652012	0.0186	0.101225	0.380421	0.490477	0.0117345	0.132589	0.157269	0.679967	0.677694	0.619853	0.00796976	0.0183066	0.372862	0.480372	0.015834	0.126372	0.10726	0.716087	0.663132	0.590403	0.0268595	0.0177778	0.42719	0.477369	3.44365	3.85909	3.11932	3.21898	4.81427	3.89355	4.42403	2.90294	4.65248
780	CACCAAGGCAAAGAGAAGAG	CACCAAGGCAAAGAGAAGAGNGG	eec728dd96f00c2811eeaa01e908e3a2	eec728	gEEC728	+	7718	7737	7734	Env,gp120	0.684289	0.226087	0.377563	0.74209	0.118761	0.563593	0.0975721	0.373185	0.404545	0.311377	0.808623	0.0500847	0.339062	0.756941	0.0232252	0.601769	0.0103896	0.267444	0.361186	0.248853	0.825291	0.036129	0.495855	0.811526	0.0295364	0.744405	0.00754717	0.320382	0.305426	0.274824	2.67173	3.08933	3.07864	3.09725	4.27627	2.63813	6.30991	2.28945	4.75365
781	AAUGGAAACCAAAAAUGAUA	AATGGAAACCAAAAATGATANGG	187603281c9e75acb4240c47279e8215	187603	g187603	+	2374	2393	2390	Pol,PR	0.843081	0.884626	0.893561	0.874935	0.590963	0.767892	0.837711	0.884139	0.844117	0.737769	0.874235	0.917139	0.937404	0.896757	0.611215	0.791751	0.883784	0.908355	0.849705	0.761105	0.83574	0.891129	0.901232	0.85283	0.353616	0.74303	0.872673	0.880348	0.82111	0.622432	1.34345	1.9401	0.991277	1.17166	2.10402	1.73575	1.57757	1.51279	2.6528
782	AAGAACUCAAGACUUUUGGG	AAGAACTCAAGACTTTTGGGNGG	0d4b9d4e63c468dedc8fa6ec487d9eed	0d4b9d	g0D4B9D	+	2795	2814	2811	Pol,RT	0.144816	0.575491	0.195218	0.192572	0.399215	0.20929	0.429875	0.56859	0.278635	0.344339	0.00237502	0.66509	0.029502	0.0393809	0.258185	0.0656216	0.452981	0.625955	0.166781	0.23022	0.0021895	0.646835	0.0307992	0.0388095	0.245605	0.0611534	0.451775	0.623174	0.16556	0.222608	2.57718	3.3018	1.48557	3.25025	3.28792	3.21218	2.39813	2.61083	3.60358
783	GGAGAUUCCACCAAUAUUUG	GGAGATTCCACCAATATTTGNGG	918d2d59c30e37db95289cb5f8393313	918d2d	g918D2D	-	8603	8622	8605	Rev2,Env,gp41	0.122734	0.198835	0.190444	0.654179	0.033123	0.321214	0.142152	0.299598	0.33199	0.192868	0	0.00452678	0.00216141	0.611696	0	0.0220474	0.00414938	0.0324951	0.193209	0.0962178	0.000707262	0.00273224	0.00133577	0.630688	0	0.025641	0.00561798	0.0216718	0.206308	0.0992602	7.57788	8.65079	4.38767	8.21539	11.6983	7.7933	9.49204	6.65633	7.87632
784	GGGCAAGUCAGAUUUACCCA	GGGCAAGTCAGATTTACCCANGG	0178139fc580e5dcfff15e6ab4cb2cbc	017813	g017813	+	3346	3365	3362	Pol,RT	0.14488	0.0666567	0.297184	0.407284	0.753491	0.240778	0.449455	0.38337	0.500267	0.520958	0.00407834	0.00446765	0.0203756	0.294092	0.709966	0.0512821	0.0297675	0.0241668	0.370823	0.4092	0.00428121	0.00370028	0.0191187	0.272354	0.692388	0.0365854	0.0290052	0.0249057	0.360361	0.396777	5.57565	6.26763	4.55254	4.69468	6.809	6.23888	5.14632	5.56385	5.84911
785	CGAUCUACAUAGUCUCUAAA	CGATCTACATAGTCTCTAAANGG	ac86f2a29c255255a1ebe9d23b2ec355	ac86f2	gAC86F2	-	1666	1685	1668	Gag,p24	0.286469	0.549132	0.273359	0.625262	0.678464	0.894817	0.388142	0.449248	0.55184	0.580609	0.1235	0.810083	0.113124	0.864937	0.854559	0.917056	0.0559016	0.545184	0.651592	0.700138	0.109287	0.800683	0.11735	0.864574	0.866803	0.938818	0.0467836	0.557853	0.679913	0.70872	2.76961	2.79753	1.886	1.7176	3.71527	1.67492	1.76116	2.56212	2.1838
786	UCCCUACAAUCCCCAAAGUC	TCCCTACAATCCCCAAAGTCNGG	4047b02e62632341a2b97ecdfa9b42ef	4047b0	g4047B0	+	4652	4671	4668	Pol,IN	0.212121	0.109296	0.239459	0.354164	0.858237	0.267067	0.1902	0.087357	0.384001	0.538139	0.0164104	0	0.0119148	0.160616	0.834342	0.0459691	0.00654664	0	0.255931	0.437452	0.0150055	0	0.00963134	0.114784	0.847005	0.0264602	0.00625	0	0.289094	0.440321	3.33908	2.36653	2.40815	2.45287	4.89189	3.38027	1.67685	3.1689	2.90831
787	CCAAACCUGAAGCUCUCUUC	CCAAACCTGAAGCTCTCTTCNGG	366b79cf56e0a344d02b3d6d4113c618	366b79	g366B79	-	2167	2186	2169	Gag,p6,Pol	0.0736642	0.0221824	0.0155017	0.640511	0.132621	0.218445	0.129106	0.108159	0.223692	0.18076	0.0255319	0.00107604	0	0.518195	0.00632684	0.0110723	0.00917431	0	0.0429214	0.071776	0.0232558	0.00149105	0	0.54106	0.0101593	0.00605891	0.00865801	0.00124747	0.0369489	0.0755562	9.01843	6.62919	8.60195	7.67614	7.71102	3.14915	4.65227	3.33488	8.5712
788	AGCAGAGAGCUUCAGGUUCG	AGCAGAGAGCTTCAGGTTCGNGG	cc9c597d4376ed5d5cd71e923de82c49	cc9c59	gCC9C59	+	2166	2185	2182	Gag,p6,Pol	0.00558136	0.0151422	0.0132295	0.32215	0.820512	0.218599	0.188973	0.139168	0.355429	0.473501	0	0.000863682	0.00192085	0.0106117	0.800861	0.00746041	0.0044843	0.00677851	0.22519	0.398033	0	0.000803859	0.00762346	0.0147735	0.795359	0.00788101	0.00429185	0.00669935	0.172727	0.391257	10.7819	12.0451	11.6744	9.63571	11.6407	8.22559	11.3407	6.27367	15.2545
789	UCACAAUUUUAAAAGAAAAG	TCACAATTTTAAAAGAAAAGNGG	139db694d16cd67b2ce16581571c98e6	139db6	g139DB6	+	4775	4794	4791	Pol,IN	0.594366	0.559552	0.66285	0.565814	0.521808	0.468497	0.671352	0.726114	0.690823	0.574235	0.581785	0.533391	0.637537	0.575796	0.43547	0.461252	0.695518	0.706812	0.684458	0.528339	0.525651	0.424046	0.574774	0.365265	0.336534	0.295063	0.564695	0.610086	0.52815	0.413346	1.24645	1.68514	0.97893	1.04035	1.51801	1.75344	2.0006	2.01626	1.07087
790	AUAAACAUGUGGCAGGAAGU	ATAAACATGTGGCAGGAAGTNGG	b939aef3d1af6a2e652fe5ba1d268ed8	b939ae	gB939AE	+	7494	7513	7510	Env,gp120	0.075651	0.2142	0.0942726	0.353684	0.195846	0.267503	0.139191	0.0778226	0.185576	0.194774	0.0088402	0.160616	0.0200915	0.305437	0.026493	0.161682	0.0806674	0.0202336	0.0843608	0.0786501	0.0216071	0.193785	0.0239315	0.582283	0.0257165	0.219725	0.131184	0.0156342	0.0875294	0.117421	3.38389	3.89481	2.68021	2.41922	5.20578	2.7035	3.64413	2.65226	2.9587
791	CAGUACAAUGUGCUCCCACA	CAGTACAATGTGCTCCCACANGG	a7ffaba0586a542b672edbde4526397b	a7ffab	gA7FFAB	+	2982	3001	2998	Pol,RT	0.0894289	0.145634	0.193868	0.135187	0.0971241	0.125025	0.130409	0.152948	0.117515	0.120554	0.000655151	0.0772291	0.140004	0.069644	0.0566613	0.0584064	0.0617494	0.0908177	0.0481019	0.0661535	0.000778983	0.0705904	0.137892	0.0710348	0.0556644	0.0469284	0.0604691	0.0908901	0.0471515	0.0647203	1.99848	2.18995	2.06768	1.64169	2.29454	2.42928	3.12793	2.22831	1.69282
792	CCGGUCUACAUAGUCUCUAA	CCGGTCTACATAGTCTCTAANGG	5040156e796836fdbfb3ad3c4520ae83	504015	g504015	-	1667	1686	1669	Gag,p24	0.190539	0.385111	0.183611	0.808231	0.781715	0.754892	0.467879	0.293608	0.635374	0.621809	0.000650205	0.00589584	0.0055075	0.794703	0.77404	0.795606	0.0139954	0.0112075	0.530278	0.533557	0.000570516	0.00510204	0.0180192	0.794509	0.811181	0.739219	0.0116054	0.00976562	0.559813	0.553431	2.90313	2.88225	2.21474	1.90268	3.88676	1.74057	1.86575	2.6352	2.49763
793	AAAUUUGGCCUUCCCACAAG	AAATTTGGCCTTCCCACAAGNGG	e5a76ff5f21a529715e4a0483911fa9a	e5a76f	gE5A76F	+	2096	2115	2112	Gag,p1,Pol	0.0837794	0.170101	0.108435	0.635413	0.696698	0.523256	0.556643	0.277527	0.44414	0.505407	0.0408593	0.0903675	0.0436138	0.646886	0.665142	0.476036	0.475703	0.131934	0.376479	0.461693	0.0481366	0.085249	0.0469126	0.621651	0.684358	0.581129	0.487562	0.126748	0.367824	0.469713	3.04974	2.97071	3.79775	3.05637	4.16165	4.45894	3.73832	3.75392	3.76547
794	CAUAGUUAUCUAUCAAUACA	CATAGTTATCTATCAATACANGG	c5c4c0878434d0733031128c3ef716cf	c5c4c0	gC5C4C0	+	3080	3099	3096	Pol,RT	0.663936	0.207074	0.724212	0.723217	0.330168	0.594718	0.570396	0.233151	0.629208	0.460332	0.694031	0.023386	0.747265	0.736996	0.0696771	0.581569	0.607685	0.0389107	0.613624	0.319589	0.698142	0.02231	0.742102	0.740851	0.0667908	0.588266	0.605029	0.0419086	0.608365	0.31809	2.95744	3.53347	2.2106	2.89988	3.79933	2.54526	2.96634	2.97945	3.67641
795	UCAGUACAAUGUGCUGCCAC	TCAGTACAATGTGCTGCCACNGG	eb06d987d375267eedb6d5207472ff6f	eb06d9	gEB06D9	+	2981	3000	2997	Pol,RT	0.897562	0.0555772	0.0781294	0.0792208	0.111759	0.0294274	0.0155636	0.0366261	0.092884	0.133495	0.892868	0.051242	0.0753182	0.0712637	0.128758	0.0157842	0.0067886	0.0339974	0.0856504	0.138307	0.890017	0.0650945	0.0708869	0.0715148	0.125373	0.0131207	0.00642134	0.0341375	0.0857695	0.137182	1.99758	2.18071	2.05677	1.64495	2.29547	2.42928	3.11185	2.22397	1.68501
796	CAUAGUUAUCUAUCAAUACG	CATAGTTATCTATCAATACGNGG	4f88789c904a5abcabc632ae9b3b7e16	4f8878	g4F8878	+	3080	3099	3096	Pol,RT	0.638817	0.207402	0.707998	0.723052	0.33262	0.588485	0.591692	0.234836	0.621927	0.457797	0.614608	0.0231536	0.761211	0.756664	0.0761549	0.583024	0.620247	0.0320336	0.620641	0.32269	0.624094	0.0221914	0.754247	0.76019	0.0721627	0.601254	0.61775	0.0349399	0.6211	0.321631	2.95744	3.53347	2.2106	2.89988	3.79933	2.54526	2.96634	2.97945	3.67641
797	CCAGGCAAGAGUCCUGGCUG	CCAGGCAAGAGTCCTGGCTGNGG	ffa302709525c31de1982ed2f6bf8757	ffa302	gFFA302	+	7952	7971	7968	Env,gp41	0.430666	0.30604	0.598832	0.481168	0.155833	0.771668	0.527987	0.447703	0.338265	0.317379	0.309224	0.0120016	0.439664	0.41139	0.0132395	0.688758	0.351309	0.271803	0.212902	0.172829	0.596215	0.0105084	0.477173	0.545659	0.0289007	0.723349	0.297886	0.259801	0.203904	0.214446	4.77013	4.61868	2.62109	4.72709	6.19916	4.23058	3.31114	4.66261	5.43078
798	CCUUAAGACAGCAGUACAAA	CCTTAAGACAGCAGTACAAANGG	3eabc5df71e1123bf3fd486bb4b988e6	3eabc5	g3EABC5	+	4742	4761	4758	Pol,IN	0.919204	0.427415	0.867914	0.875205	0.889328	0.851049	0.765146	0.425219	0.787318	0.817558	0.921543	0.135383	0.859521	0.874736	0.886115	0.843816	0.731511	0.209586	0.719697	0.775348	0.911345	0.117188	0.806495	0.8635	0.829677	0.829235	0.736196	0.211024	0.692841	0.737308	1.44992	1.32627	1.015	1.78439	3.13632	2.92589	2.23987	2.16652	2.01425
799	UGGUGGAUAUGGGGCAUCUU	TGGTGGATATGGGGCATCTTNGG	310cb2bd74ae36ea1d7e7c39345cf51f	310cb2	g310CB2	+	6264	6283	6280	Vpu,Env,gp120	0.0074265	0.00694626	0.153544	0.0281865	0.610914	0.125	0	0.0014921	0.374864	0.345998	0	0	0.137255	0.0144986	0.551379	0.125	0	0	0.29336	0.305701	0	0	0.525	0.00180668	0.639169	0.529412	0	0	0.408624	0.407187	10.5137	7.49171	2.41296	11.5789	10.3673	4.95583	6.45813	6.27645	2.96563
800	AAACUGUGCAUUACAAUUUC	AAACTGTGCATTACAATTTCNGG	ffec8cdd3254331bb65212a410bc81a6	ffec8c	gFFEC8C	-	7332	7351	7334	Env,gp120	0.0655804	0.0488412	0.0553996	0.545367	0.0558923	0.144407	0.121808	0.0540566	0.16196	0.128446	0.000397825	0	0	0.387952	0	0.00260502	0.00744956	0.00251208	0.0914941	0.0564348	0.00013421	0	0	0.466428	5.54579e-05	0.00169348	0.0143724	0.00174127	0.0484475	0.061576	4.28337	3.78951	2.78556	2.87078	8.74041	4.0018	3.84866	7.16383	2.28482
801	GACCUGGAGGAGGAGAUAUG	GACCTGGAGGAGGAGATATGNGG	baa01c2b3bd8cc82ff65d0e39b86e4a7	baa01c	gBAA01C	+	7630	7649	7646	Env,gp120	0.35882	0.659948	0.705714	0.656834	0.615194	0.474602	0.578063	0.642702	0.642328	0.619356	0.236837	0.670354	0.669182	0.631715	0.573411	0.437486	0.762712	0.540645	0.601912	0.578795	0.124733	0.708151	0.717678	0.681817	0.580393	0.410351	0.762712	0.591432	0.673708	0.598919	2.21717	3.34012	3.48782	2.12382	3.26784	3.08024	2.73779	2.76206	1.96093
802	UUUUAAGAGCAUUAGGACCA	TTTTAAGAGCATTAGGACCANGG	472bd2ed7a7bf8d225e819b71e5c9191	472bd2	g472BD2	+	1787	1806	1803	Gag,p24	0.405495	0.741824	0.501189	0.12022	0.685289	0.353474	0.417705	0.508776	0.646735	0.56514	0.0598802	0.63539	0.353527	0.0422536	0.627008	0.109102	0.133837	0.455026	0.539445	0.465256	0.0429185	0.623228	0.35088	0.033389	0.649705	0.0607338	0.117857	0.485981	0.531957	0.471908	5.14938	4.44395	3.10539	4.31717	6.68178	3.6181	4.58713	3.68372	5.15774
803	UCCCUGACUUUGGGGAUUGU	TCCCTGACTTTGGGGATTGTNGG	cbe2639ea75415887716a67917935165	cbe263	gCBE263	-	4657	4676	4659	Pol,IN	0.726128	0.585005	0.729199	0.783445	0.916118	0.748713	0.432776	0.558959	0.758811	0.805365	0.858231	0.225	0.847007	0.922528	0.927917	0.899088	0.420504	0.118543	0.78048	0.804546	0.842814	0.220547	0.859685	0.904923	0.921874	0.891759	0.424765	0.118183	0.787915	0.80029	1.40098	1.5828	1.70432	1.53774	2.87621	2.0349	1.87774	2.52628	1.51004
804	AGUGAUUUGAGGGAAGCUAA	AGTGATTTGAGGGAAGCTAANGG	379f508ecf9c5b9530d7e64ec3f8136e	379f50	g379F50	-	2245	2264	2247	Gag,p6,Pol,PR	0.413881	0.582142	0.4406	0.296767	0.392873	0.456616	0.577612	0.538474	0.434566	0.415727	0.234497	0.313827	0.289155	0.268709	0.0158511	0.391317	0.550804	0.485809	0.276226	0.170418	0.301547	0.320838	0.345283	0.343877	0.0134837	0.435867	0.534188	0.491752	0.283811	0.190378	2.95099	2.35372	2.07139	1.7125	3.25518	3.50292	2.35053	3.3257	2.93539
805	UUAGGAAUACCGCAUCCAGC	TTAGGAATACCGCATCCAGCNGG	0e3ac8527446cb500db4da33e16f3922	0e3ac8	g0E3AC8	+	2823	2842	2839	Pol,RT	0.855556	0.12117	0.591605	0.277351	0.263444	0.321528	0.337362	0.0748036	0.375182	0.323504	0.856708	0.00994138	0.40545	0.0546424	0.0673456	0.029783	0.0187611	0.00505087	0.159992	0.14284	0.859249	0.0088946	0.418287	0.0571385	0.0594882	0.0219973	0.018505	0.00799434	0.155373	0.1403	6.41532	4.32254	4.35491	5.39685	7.44898	4.36129	4.53821	5.68858	7.02981
806	ACAACACAUAGUUUUAAUUG	ACAACACATAGTTTTAATTGNGG	b8997976c7ceb417bdcfb4245affd0c6	b89979	gB89979	+	7338	7357	7354	Env,gp120	0.0471132	0.126799	0.493183	0.211976	0.319401	0.566449	0.0991259	0.176711	0.280999	0.289581	0.000915958	0.103256	0.417687	0.0707185	0.165344	0.563639	0.00980828	0.0850116	0.167784	0.172448	0.0029751	0.13541	0.534405	0.101255	0.212898	0.706847	0.00760456	0.0847681	0.214577	0.221393	1.94294	2.39991	1.63199	2.12621	3.60032	1.82148	2.3927	2.8862	0.696229
807	UUUUUUAACCCUGCAGGAUG	TTTTTTAACCCTGCAGGATGNGG	dab6676c361a442eac9f7a9138143b97	dab667	gDAB667	-	2835	2854	2837	Pol,RT	0.158729	0.489931	0.18932	0.577847	0.0808217	0.615753	0.663919	0.382596	0.339574	0.246026	0.00311752	0.176532	0.0438564	0.574852	0.00109115	0.70483	0.552135	0.249703	0.254647	0.148023	0.00323156	0.202537	0.0433666	0.576904	0.00122414	0.756936	0.544374	0.254275	0.252624	0.151684	5.78549	3.36106	3.71579	4.75272	6.75159	3.7125	3.57341	4.83575	6.02721
808	CAGCUUCUUUUUAAAAGAAA	CAGCTTCTTTTTAAAAGAAANGG	7bfbdba4cdf3042e3fd5350552cae964	7bfbdb	g7BFBDB	+	9057	9076	9073	Nef	0.637871	0.748947	0.549779	0.53257	0.559472	0.518542	0.299051	0.801425	0.532654	0.579916	0.646934	0.839207	0.609288	0.557097	0.574277	0.587165	0.35487	0.828368	0.571459	0.61072	0.787229	0.883813	0.684144	0.703954	0.754974	0.480678	0.489819	0.884806	0.605734	0.735237	1.04035	1.89657	1.18503	1.34706	1.49751	2.24607	0.676314	1.47043	0.558615
809	GAGAACAUGGGUAUUACUUC	GAGAACATGGGTATTACTTCNGG	19be58b6402c50179a811f170630c9e1	19be58	g19BE58	-	1288	1307	1290	Gag,p24	0.922268	0.612774	0.809202	0.596205	0.272026	0.616379	0.664448	0.635586	0.622405	0.490849	0.923335	0.525298	0.812201	0.603141	0.0410644	0.554765	0.763746	0.604261	0.605882	0.373422	0.901662	0.51787	0.856549	0.724141	0.0245579	0.586024	0.759489	0.615207	0.619243	0.385838	2.33002	1.99861	1.75135	2.10125	2.66673	2.29781	2.00603	2.28571	1.94666
810	AUUAGUGGGAAAACUAAAUU	ATTAGTGGGAAAACTAAATTNGG	9e0b4a5e040c9be23f31e9cb23600fd5	9e0b4a	g9E0B4A	+	3326	3345	3342	Pol,RT	0.828436	0.808166	0.750972	0.315037	0.226565	0.531347	0.576524	0.813136	0.390524	0.421895	0.843491	0.825126	0.720406	0.260384	0.0750358	0.563389	0.57665	0.839996	0.321914	0.338844	0.833253	0.814745	0.70126	0.244995	0.0652912	0.552052	0.579063	0.821329	0.314177	0.327204	2.0334	2.49898	1.16905	1.74763	3.65627	2.50488	1.51988	2.58771	2.24679
811	CCCACACCUGUCAACAUAAU	CCCACACCTGTCAACATAATNGG	f0166b678d09b6229e46ecfc2bd3e4a3	f0166b	gF0166B	+	2487	2506	2503	Pol,PR	0.661255	0.606213	0.502791	0.608666	0.670838	0.615059	0.514773	0.601197	0.594002	0.62722	0.9072	0.795599	0.525766	0.769695	0.855129	0.788425	0.343086	0.828666	0.722939	0.789871	0.901313	0.771235	0.537154	0.776876	0.848787	0.802373	0.338642	0.823382	0.715742	0.786114	2.88544	3.6341	1.76522	2.92821	4.94242	2.487	3.64815	2.95989	3.77203
812	GCAGCUCCAGGCAAGAGUCC	GCAGCTCCAGGCAAGAGTCCNGG	3f0e5b055a5b70dc78447c5b363d8e9d	3f0e5b	g3F0E5B	+	7946	7965	7962	Env,gp41	0.854641	0.837348	0.774609	0.827933	0.783517	0.810234	0.634361	0.790671	0.778732	0.795623	0.946877	0.934213	0.833716	0.829874	0.783818	0.892014	0.621997	0.828256	0.832109	0.823725	0.96176	0.938095	0.862546	0.821566	0.799601	0.87948	0.623288	0.828407	0.816571	0.832214	2.98588	3.92493	0.85849	2.3171	4.73828	3.09685	2.07527	3.27843	4.14949
813	CCCUAUCUUUAUUGUGACGA	CCCTATCTTTATTGTGACGANGG	ff245cba4a18f1b3f14035c25061ae25	ff245c	gFF245C	-	2281	2300	2283	Gag,p6,Pol,PR	0.512248	0.434736	0.453186	0.73672	0.354425	0.656814	0.398842	0.451013	0.529587	0.455951	0.228725	0.0343798	0.156667	0.776611	0.0594343	0.734723	0.0617817	0.0642054	0.381717	0.214165	0.221164	0.0342528	0.149519	0.8051	0.0537925	0.732732	0.0625818	0.0634931	0.389457	0.214544	5.7937	5.90774	4.3596	5.08315	8.74612	5.15066	7.67191	5.38452	4.099
814	CAUACCUAGAAGAAUAAGAC	CATACCTAGAAGAATAAGACNGG	2c7b128bba94c2e76c2bca5737b3dd01	2c7b12	g2C7B12	+	8750	8769	8766	Env,gp41	0.00858269	0.0371362	0.015448	0.359551	0.3975	0.169516	0.641878	0.138594	0.3004	0.278812	0.00407388	0.0267394	0.00542137	0.245026	0.294697	0.114132	0.608626	0.0418879	0.247953	0.203535	0.00243499	0.0163636	0.00381723	0.343169	0.392137	0.119054	0.582609	0.0304646	0.33808	0.268312	6.71094	6.30276	4.37011	8.71582	7.9785	6.36586	6.17889	6.10705	7.12694
815	UCUGGGACGCAGCAGUCUCA	TCTGGGACGCAGCAGTCTCANGG	400618fb62e5b0ae12aa5f10d08008a3	400618	g400618	+	8576	8595	8592	Rev2,Env,gp41	0.646819	0.579299	0.641268	0.103789	0.742838	0.0474163	0.0206263	0.437575	0.624026	0.588156	0.801693	0.710431	0.795759	0.141071	0.798395	0.0666667	0	0.40687	0.732999	0.662741	0.819573	0.669002	0.787705	0.0738007	0.835395	0.027027	0	0.500703	0.769055	0.675626	5.0444	6.50075	2.52478	5.64788	9.61117	6.35835	6.42841	7.65561	6.88064
816	GGUGUUUAAAUCUUGUGGGG	GGTGTTTAAATCTTGTGGGGNGG	7706fe81cc3ce9d01bfbc32733cbe97b	7706fe	g7706FE	-	1328	1347	1330	Gag,p24	0.504442	0.459296	0.467808	0.882535	0.744844	0.740425	0.78954	0.695967	0.751651	0.696821	0.0444267	0.0430518	0.106244	0.890723	0.750624	0.744355	0.863592	0.796338	0.692871	0.606009	0.0358621	0.0439267	0.0842501	0.879764	0.701473	0.750295	0.867347	0.805677	0.681048	0.578567	3.50592	4.77519	1.26614	3.05109	5.32226	5.34626	2.58017	2.71138	4.2443
817	GUGUGUAGUUCUGCCAAUCA	GTGTGTAGTTCTGCCAATCANGG	6f54b5f7638f719f3600217a487ebef7	6f54b5	g6F54B5	-	77	96	79	5'LTR	0.304451	0.462559	0.679675	0.610033	0.296566	0.47508	0.607181	0.39002	0.503773	0.418849	0.0968176	0.595783	0.703609	0.592442	0.0529141	0.360627	0.555426	0.386695	0.426906	0.293689	0.0898405	0.637382	0.699604	0.704293	0.0223047	0.295054	0.697368	0.551515	0.417349	0.301123	3.62451	2.9682	3.37951	2.47435	4.54477	3.47164	3.23364	3.55625	2.74817
818	CAUAACACAAGCCUGUCCAA	CATAACACAAGCCTGTCCAANGG	681234e57245dd6a657d85d4d4373c34	681234	g681234	+	6824	6843	6840	Env,gp120	0.129566	0.178453	0.16616	0.315832	0.716712	0.117506	0.221001	0.200071	0.425064	0.466572	0	0.00371253	0.0117083	0.106991	0.674923	8.63915e-05	0	0.000149803	0.292186	0.358464	0	0.00416419	0.0166143	0.115329	0.785604	0.000523969	0	0.003861	0.409884	0.423656	5.03721	4.75932	2.40212	4.24103	7.13389	5.27611	6.16669	5.00213	4.88144
819	AGACAACAUCUGUUGAGGUG	AGACAACATCTGTTGAGGTGNGG	4e4ee36594999e34e88ee252e5718285	4e4ee3	g4E4EE3	+	3165	3184	3181	Pol,RT	0.100922	0.23599	0.109433	0.604496	0.332255	0.240346	0.194805	0.268796	0.48408	0.331808	0.000559286	0.00597635	0.000695692	0.570372	0.0394905	0.0102898	0.0156431	0.0188495	0.37108	0.126702	0.000873763	0.00535514	0.000838359	0.560612	0.0382866	0.00796707	0.0164767	0.0186205	0.358839	0.123638	5.09146	4.37009	3.57436	3.82505	5.4379	3.73235	5.75799	5.18246	5.50094
820	CCUUCCCACAAGGGGAGGCC	CCTTCCCACAAGGGGAGGCCNGG	9b6e68ca2b17249a5ddfb3136c953994	9b6e68	g9B6E68	+	2104	2123	2120	Gag,p1,Pol	0.703562	0.634121	0.564612	0.841169	0.864435	0.727876	0.834639	0.673931	0.72755	0.778093	0.870958	0.437533	0.269265	0.869712	0.898435	0.728752	0.911111	0.761061	0.677649	0.760254	0.866939	0.436871	0.257746	0.868167	0.864873	0.755647	0.913462	0.762309	0.613521	0.737308	3.1779	4.04384	3.61565	3.17093	5.31759	3.90807	5.51684	4.58154	4.46138
821	AUGUUGCAACUCACGGUCUG	ATGTTGCAACTCACGGTCTGNGG	b0286b7e3ae1dae36715ab509a8f2ca2	b0286b	gB0286B	+	7917	7936	7933	Env,gp41	0.81623	0.558766	0.559151	0.793307	0.888671	0.78256	0.556691	0.677687	0.680089	0.77832	0.924315	0.511888	0.616926	0.906831	0.940679	0.930311	0.372936	0.685653	0.705721	0.8301	0.916213	0.517241	0.537624	0.917911	0.968578	0.928583	0.382151	0.67926	0.733102	0.83882	0.68034	2.56045	0.504114	1.07972	2.64091	1.17245	1.2356	1.91645	1.06746
822	UACAUGGAUGACUUGUAUGU	TACATGGATGACTTGTATGTNGG	58d4df6cde6775db9403ad784829684c	58d4df	g58D4DF	+	3096	3115	3112	Pol,RT	0.901106	0.354615	0.821895	0.507108	0.604717	0.513943	0.475851	0.393876	0.5765	0.595486	0.908743	0.0503946	0.799217	0.104198	0.684747	0.0862767	0.0587344	0.048136	0.265962	0.497073	0.906483	0.0486733	0.805578	0.102376	0.717459	0.0708431	0.0601619	0.0495003	0.272319	0.512787	3.62993	3.48002	2.1937	3.97146	3.91889	2.55567	3.51227	3.15078	3.448
823	AAAGACAGGCUAAUUUUUUA	AAAGACAGGCTAATTTTTTANGG	70b4166c358878bea221ab7f02c60287	70b416	g70B416	+	2072	2091	2088	Gag,p7,p1,Pol	0.773736	0.754033	0.856531	0.783908	0.67909	0.952808	0.919055	0.778482	0.71725	0.73799	0.905782	0.882532	0.959955	0.933141	0.895964	0.957249	0.961538	0.890323	0.72046	0.890525	0.821999	0.881843	0.971475	0.915895	0.853226	0.981183	0.962733	0.788599	0.716242	0.860751	2.49172	2.51105	3.96938	1.87833	4.54141	3.26941	1.6575	2.44282	2.60093
824	UCAGUGACAGUACUAGAUGU	TCAGTGACAGTACTAGATGTNGG	5f4f60b23d1d731ef1fde474900724d3	5f4f60	g5F4F60	+	2862	2881	2878	Pol,RT	0.913333	0.901836	0.865324	0.629467	0.677112	0.65574	0.622334	0.840054	0.619829	0.721397	0.955655	0.945415	0.930717	0.77332	0.812623	0.804723	0.724013	0.923653	0.629235	0.823692	0.953426	0.943572	0.914251	0.780685	0.817414	0.83245	0.713964	0.923729	0.633756	0.826022	2.89686	2.0885	1.9302	1.98235	3.34794	1.86626	2.33338	2.35217	3.49166
825	GAGACAACAUCUGUUGAAGU	GAGACAACATCTGTTGAAGTNGG	e5609f4ed4f66c9a5b6cbdd67a23d5e1	e5609f	gE5609F	+	3164	3183	3180	Pol,RT	0.0400523	0.114208	0.0657532	0.38645	0.2627	0.157473	0.113973	0.126325	0.254621	0.22338	0.000573075	0.00271043	0.000564322	0.243365	0.01499	0.0039408	0.0101335	0.00968039	0.113897	0.048848	0.000718262	0.0023722	0.000583552	0.235212	0.0168544	0.00317237	0.010355	0.00954806	0.108382	0.0481311	5.85781	5.32563	3.99611	4.87155	6.52924	4.24752	6.64606	6.3305	6.60982
826	UCCCAUGUUUCUUUUUGUAU	TCCCATGTTTCTTTTTGTATNGG	f46d1f5bf1a9e34f0f46ed985f7e2a84	f46d1f	gF46D1F	-	3726	3745	3728	Pol,RT	0.835415	0.762542	0.816601	0.847517	0.30457	0.769491	0.759633	0.390444	0.660129	0.541495	0.920758	0.788903	0.836474	0.862849	0.110162	0.803406	0.826151	0.406272	0.637569	0.461127	0.877389	0.76611	0.843776	0.822329	0.118147	0.793362	0.853093	0.418468	0.605323	0.453808	4.40404	5.33304	3.22199	4.30683	6.7184	2.49172	7.0968	4.96461	7.76469
827	UAAAAGAACUCAAGACUUCU	TAAAAGAACTCAAGACTTCTNGG	07c32138b38eba1d20df6bbabe4ae63e	07c321	g07C321	+	2792	2811	2808	Pol,RT	0.252617	0.604408	0.392941	0.577901	0.372194	0.527424	0.134413	0.761012	0.355877	0.429978	0.00906506	0.706329	0.182066	0.667504	0.0384917	0.57161	0.00514149	0.726026	0.238008	0.24575	0.0101837	0.683971	0.190766	0.667395	0.0344967	0.589733	0.00813449	0.723803	0.23762	0.243444	3.42042	3.48871	1.52667	3.38284	4.1395	3.6459	2.49364	3.01013	3.87392
828	AGCAUGGUGUUUAAAUCUUG	AGCATGGTGTTTAAATCTTGNGG	398ed71656aa2c9d9d5176dcefd064a3	398ed7	g398ED7	-	1333	1352	1335	Gag,p24	0.426298	0.401146	0.402882	0.842931	0.661582	0.752546	0.824972	0.597561	0.702121	0.62894	0.0361784	0.0376116	0.0729556	0.850053	0.623932	0.738607	0.90011	0.771231	0.6415	0.531512	0.0278051	0.0450758	0.0611314	0.771906	0.573255	0.725621	0.892929	0.782135	0.6311	0.496431	3.19118	3.72162	1.7014	2.64972	5.74026	3.24482	2.94608	2.2549	3.2202
829	AUUCCCUGGCCUCCCCUUGU	ATTCCCTGGCCTCCCCTTGTNGG	687e812631380d11951df8d1a930a8c4	687e81	g687E81	-	2111	2130	2113	Gag,p1,Pol	0.442866	0.32888	0.196925	0.622007	0.755387	0.529722	0.260188	0.638571	0.590814	0.601394	0.270782	0.303832	0.131706	0.661387	0.745141	0.465562	0.128037	0.631683	0.606901	0.582441	0.272486	0.308176	0.159528	0.655959	0.74625	0.511093	0.128885	0.640809	0.60669	0.587201	3.36442	3.20066	4.05115	3.37802	5.01236	4.90533	4.51676	4.5761	4.04967
830	CCUGCUAUAUCACUUCCCCU	CCTGCTATATCACTTCCCCTNGG	4757119e157f52006653cc0ac74d237b	475711	g475711	-	1483	1502	1485	Gag,p24	0.677587	0.662336	0.707557	0.62059	0.604597	0.920574	0.658871	0.810521	0.655406	0.648867	0.905161	0.920476	0.908496	0.85723	0.829967	0.944713	0.659028	0.799307	0.850751	0.855082	0.901288	0.921098	0.903048	0.864027	0.876718	0.946126	0.694235	0.790393	0.836795	0.875408	1.6719	1.33839	1.43137	1.39466	2.20456	1.44302	3.0167	1.4959	2.04815
831	UCCUUCUGAUGUUUUUUGUC	TCCTTCTGATGTTTTTTGTCNGG	509d368e63b707ad0da92892d6fd4ff6	509d36	g509D36	-	3201	3220	3203	Pol,RT	0.809964	0.651133	0.619845	0.584584	0.221894	0.598312	0.506474	0.478042	0.448949	0.417605	0.897117	0.796399	0.814979	0.711453	0.0761152	0.764013	0.554011	0.218503	0.422132	0.390989	0.893345	0.788921	0.80298	0.706342	0.0872607	0.812508	0.550815	0.218926	0.425773	0.395234	2.58819	2.76373	2.28284	2.92966	3.74682	2.48763	5.34173	3.17984	3.01182
832	CUCAUUGUUUACACUAGGUA	CTCATTGTTTACACTAGGTANGG	81243ac12615e35805993c7be76cf621	81243a	g81243A	-	2944	2963	2946	Pol,RT	0.476263	0.244119	0.249291	0.430983	0.439307	0.418593	0.285902	0.156035	0.36749	0.383888	0.03366	0.0564466	0.0113708	0.102092	0.0589731	0.0293806	0.0207064	0.0209426	0.060672	0.05519	0.0343038	0.0607516	0.0123652	0.0953881	0.0537383	0.0228233	0.0199648	0.0235181	0.0588587	0.0521646	4.86252	4.16124	2.76449	4.35944	5.7973	3.85915	5.19014	4.12492	5.15909
833	ACAAUGUGCUUCCACAAGGA	ACAATGTGCTTCCACAAGGANGG	c01cba534e97439c6bcd4b46b58a40ba	c01cba	gC01CBA	+	2986	3005	3002	Pol,RT	0.111011	0.208396	0.22165	0.233268	0.232495	0.657925	0.810054	0.212594	0.272467	0.241238	0.0256969	0.0691367	0.0896197	0.10166	0.118038	0.615675	0.814751	0.0701787	0.147329	0.122822	0.0239968	0.0632431	0.0878574	0.105999	0.118809	0.683023	0.806366	0.0695595	0.154332	0.125424	2.65478	1.93257	2.47437	1.11484	1.874	2.43031	2.45178	1.51038	1.03967
834	CCACAGCCAGGACUCUUGCC	CCACAGCCAGGACTCTTGCCNGG	a6b874c2589b359162b56ed4edfc492f	a6b874	gA6B874	-	7955	7974	7957	Env,gp41	0.936664	0.468367	0.725028	0.803296	0.475637	0.830488	0.683151	0.734938	0.668862	0.606859	0.948383	0.025544	0.587728	0.809594	0.373671	0.907674	0.687587	0.710856	0.580756	0.504285	0.956544	0.0235772	0.721952	0.806944	0.405921	0.915275	0.686321	0.741344	0.500944	0.526502	3.29918	4.22496	1.48864	1.99297	5.06556	2.51313	4.13117	3.80374	4.16682
835	GCAAAUACUGGAGUAUUAUA	GCAAATACTGGAGTATTATANGG	b351f069fe1ffe53577b07febaaa1359	b351f0	gB351F0	-	2715	2734	2717	Pol,RT	0.507435	0.4226	0.392981	0.46367	0.587088	0.417856	0.424681	0.332174	0.453811	0.504573	0.228223	0.11711	0.0809026	0.162501	0.547213	0.163173	0.0967422	0.0608602	0.191735	0.331297	0.213613	0.114307	0.0799802	0.153141	0.490699	0.1524	0.0951053	0.0601852	0.18658	0.30189	3.74779	3.28574	1.65496	2.87742	3.99909	2.12725	2.46065	2.35754	3.21654
836	GUAAUGCACAGUUUUAAUUG	GTAATGCACAGTTTTAATTGNGG	a2a06584b46072477ffc826326d9689a	a2a065	gA2A065	+	7338	7357	7354	Env,gp120	0.0581002	0.448321	0.461799	0.634635	0.251224	0.571765	0.170652	0.227052	0.335961	0.339851	0.00286217	0.52985	0.557541	0.555483	0.191071	0.64944	0.035982	0.159249	0.290438	0.309012	0.0115701	0.555554	0.608928	0.581432	0.241083	0.727725	0.0383693	0.127188	0.291087	0.343884	1.94294	2.39991	1.63199	2.12621	3.60032	1.82148	2.3927	2.8862	0.696229
837	GAUUGGCAGAACUACACACC	GATTGGCAGAACTACACACCNGG	76f50439fe04734f524a4d8f01dc4958	76f504	g76F504	+	78	97	94	5'LTR	0.402006	0.667922	0.443573	0.542792	0.536547	0.568506	0.523512	0.573159	0.515087	0.531237	0.368542	0.576003	0.123888	0.470947	0.695402	0.563469	0.440023	0.394711	0.448187	0.539417	0.380162	0.667816	0.0980642	0.575986	0.789775	0.58	0.448339	0.576858	0.471748	0.612502	5.35223	3.3349	3.80204	2.93236	6.166	3.2585	4.37174	4.72616	4.13512
838	UCAUAAUAUACUCCAUGUAC	TCATAATATACTCCATGTACNGG	6494f3474e47984fd66a57205ae123a3	6494f3	g6494F3	-	3489	3508	3491	Pol,RT	0.413733	0.83017	0.442498	0.818788	0.846795	0.840604	0.786636	0.558641	0.725725	0.751907	0.0843007	0.884026	0.13118	0.850346	0.815419	0.893608	0.733138	0.572296	0.684851	0.693701	0.079991	0.878115	0.127632	0.800977	0.791293	0.871655	0.738193	0.56578	0.682678	0.674352	2.93375	3.03293	2.56476	3.01334	4.19247	2.32171	2.63109	3.0852	3.94215
839	UUUCUUCCAAUUAUGUUGGC	TTTCTTCCAATTATGTTGGCNGG	139cdbb833ec80d2861ca2f7e2fe508a	139cdb	g139CDB	-	2496	2515	2498	Pol,PR	0.395699	0.430542	0.622301	0.648752	0.573148	0.620856	0.648801	0.254589	0.581029	0.554666	0.0372827	0.0739972	0.738888	0.814914	0.637788	0.739652	0.78293	0.0549886	0.622734	0.569022	0.0405285	0.0735016	0.744444	0.825316	0.631121	0.768934	0.779569	0.0569247	0.624221	0.568883	2.64793	3.43393	1.60326	2.57251	4.42277	2.34027	3.11177	2.34665	3.11843
840	AAUUUAAAGUAACACAGAGU	AATTTAAAGTAACACAGAGTNGG	98c6af5fab313bd0d03e230cf556f3b4	98c6af	g98C6AF	-	6596	6615	6598	Env,gp120	0.0347873	0.0575947	0.0401205	0.39108	0.35481	0.339977	0.422198	0.171677	0.215251	0.264441	0	0.00136635	0.000573098	0.377688	0.212271	0.0754988	0.362062	0	0.139433	0.163077	0.000621891	0.00807452	0.0011557	0.621963	0.235009	0.127296	0.405633	0.0221279	0.108577	0.203407	5.59994	5.28721	3.88488	6.12064	5.64888	3.84351	3.19192	5.76851	2.50298
841	ACAUAUUGGGGUCUGCAUAC	ACATATTGGGGTCTGCATACNGG	16b2dd2eafef6c0cd42878c24572ca4d	16b2dd	g16B2DD	+	5242	5261	5258	Vif	0.326039	0.801742	0.648727	0.837454	0.367354	0.846347	0.451795	0.752642	0.528134	0.53203	0.0365086	0.76742	0.562861	0.808792	0.122107	0.813725	0.172128	0.670435	0.392118	0.367419	0.0168087	0.702333	0.636319	0.766224	0.113103	0.780069	0.243764	0.709345	0.40734	0.362292	5.61399	6.90881	2.80765	4.43272	6.33432	2.87699	1.68503	3.84905	4.40645
842	ACAGUCCAGCUGUCUUUUUC	ACAGTCCAGCTGTCTTTTTCNGG	353af6364bedcb38bf8646d2f691b362	353af6	g353AF6	-	3291	3310	3293	Pol,RT	0.835381	0.604376	0.440904	0.665644	0.29197	0.309744	0.126793	0.175201	0.444402	0.415057	0.824319	0.517593	0.381625	0.611747	0.136419	0.0932692	0.0248739	0.0751598	0.35322	0.30238	0.819283	0.505055	0.365013	0.590347	0.123386	0.0827626	0.024234	0.0784141	0.346783	0.28999	3.16987	3.08625	1.88173	2.87384	4.3146	3.5029	3.15829	2.9531	4.98563
843	AAGGAAGCUCUAUUAGAUAC	AAGGAAGCTCTATTAGATACNGG	540eaa30b7d3dc65fafa353b7a4b96a7	540eaa	g540EAA	+	2310	2329	2326	Pol,PR	0.681701	0.246738	0.640309	0.857433	0.134765	0.823098	0.75016	0.231444	0.657192	0.390984	0.859192	0.00602121	0.758657	0.881577	0.0194309	0.859048	0.790914	0.00301494	0.636276	0.331458	0.855059	0.00666158	0.757638	0.89336	0.0209234	0.87643	0.780504	0.00301378	0.631984	0.333279	1.4512	1.97628	0.648669	1.47049	1.8209	1.08611	1.3062	1.21506	1.65477
844	AAAUGGAAACCAAAAAUGAU	AAATGGAAACCAAAAATGATNGG	208f549a0cd8ded718b4d574064ebac3	208f54	g208F54	+	2373	2392	2389	Pol,PR	0.884033	0.866044	0.84513	0.711444	0.816192	0.848293	0.745023	0.849845	0.790786	0.813375	0.907278	0.914213	0.818468	0.77406	0.838207	0.877855	0.749455	0.871602	0.810763	0.837324	0.877021	0.906066	0.792628	0.766427	0.650985	0.837001	0.744641	0.862378	0.740534	0.73563	1.41302	2.05853	1.05525	1.25461	2.41824	1.7897	1.86292	1.81672	2.81985
845	UGUGGGUACACAGGCAUGUG	TGTGGGTACACAGGCATGTGNGG	bb651ff9f538ae089dc939f71afa31eb	bb651f	gBB651F	-	6436	6455	6438	Env,gp120	0.804015	0.0140499	0.0287501	0.0644265	0.0310538	0.0383171	0.0989519	0.0315639	0.0890331	0.0809804	0.815213	0.00421941	0.00546351	0.0629996	0.0091537	0.0124371	0.0195023	0.0217496	0.0561989	0.0631107	0.860947	0.00415505	0.0110684	0.263773	0.0233755	0.0156446	0.0164609	0.0294588	0.0658572	0.0984206	2.15377	2.06138	1.47207	2.11237	3.09234	2.62724	4.17129	1.98905	2.31721
846	UAUGUUGCAACUCACAGUCU	TATGTTGCAACTCACAGTCTNGG	48133e98af659f15418fb08d7cf81382	48133e	g48133E	+	7916	7935	7932	Env,gp41	0.813623	0.176979	0.210981	0.745392	0.316988	0.708867	0.459099	0.666494	0.419944	0.411322	0.934072	0.0297081	0.0358236	0.842932	0.246035	0.865534	0.0485175	0.752237	0.377421	0.368507	0.951742	0.0261969	0.0329052	0.85175	0.353963	0.87101	0.0402685	0.739936	0.319994	0.413966	0.677018	2.55198	0.509601	1.0792	2.59993	1.10225	1.2356	1.92243	1.03586
847	AGUAUUUGCCAUAAAGAAAA	AGTATTTGCCATAAAGAAAANGG	c0597390f0dc11e881af40777b51b145	c05973	gC05973	+	2726	2745	2742	Pol,RT	0.830951	0.334584	0.378195	0.357675	0.294258	0.30079	0.355551	0.284986	0.309738	0.343764	0.884201	0.163165	0.25329	0.188329	0.00770596	0.132801	0.179834	0.106055	0.144035	0.135895	0.880733	0.145868	0.237206	0.176277	0.0115081	0.101229	0.183097	0.104489	0.138404	0.131561	5.2289	3.73506	3.90155	3.13111	6.16743	4.4139	4.94713	4.61735	4.25887
[truncated: 482 more rows]
[truncated: 6 more columns]
